# Supplementary material for: QTL Mapping by Whole Genome Re-sequencing and Analysis of Candidate Genes for Nitrogen Use Efficiency in Rice
Source: Front Plant Sci. 2017 Sep 21;8:1634. doi: 10.3389/fpls.2017.01634 (PMC5613164; doi:10.3389/fpls.2017.01634)
Supplement: Supplementary Table S1 — Primer sequences used for QTL analysis. [file Table1.XLSX]

## Sheet: Sheet1
Supplementary Table S1 Primer sequences used for QTL analysis.
Markers	Forward sequence (5-3)	Reverse sequence (5-3)
RM469	AGCTGAACAAGCCCTGAAAG	GACTTGGGCAGTGTGACATG
RM586	ACCTCGCGTTATTAGGTACCC	GAGATACGCCAACGAGATACC
RM587	ACGCGAACAAATTAACAGCC	CTTTGCTACCAGTAGATCCAGC
RM510	AACCGGATTAGTTTCTCGCC	TGAGGACGACGAGCAGATTC
RM204	GTGACTGACTTGGTCATAGGG	GCTAGCCATGCTCTCGTACC
RM115	TTGCCGCAGTGGCCGTTACCAC	AGGAGGCGGCGGAAATGGAAGG
RM314	CTAGCAGGAACTCCTTTCAGG	AACATTCCACACACACACGC
RM402	GAGCCATGGAAAGATGCATG	TCAGCTGGCCTATGACAATG
RM539	GAGCGTCCTTGTTAAAACCG	AGTAGGGTATCACGCATCCG
RM136	GAGAGCTCAGCTGCTGCCTCTAGC	GAGGAGCGCCACGGTGTACGCC
RM8238	ACTTTTCGTGGATATGATCG	TTAGGAGCGTTTGTAGGAAG
RM564	CATGGCCTTGTGTATGCATC	ATGCAGAGGATTGGCTTGAG
RM193	CGCCTCTTCTTCCTCGCCTCCG	CGGGTCCATCCCCCCTCTCCTC
RM3187	TCCCCACATCGTGTCGTC	TTTTTCCCCTTCTACCCTCG
RM3827	GGACGGATTGTAGGTAGGAC	CCTTTCTTCAATCTGCATTC
RM7269	AAAACCGACACGATACGGAG	CGTGGTGCCTCCTTTTAAAG
RM5957	ACTGCTGCACTGCACAAGAC	AGCTAGCTAGGCGTGAGCTG
RM5371	GGCTAGCTTTAGCTGCGTTG	ACCCAGATCGAAACAACTGC
RM528	GGCATCCAATTTTACCCCTC	AAATGGAGCATGGAGGTCAC
RM30	GGTTAGGCATCGTCACGG	TCACCTCACCACACGACACG
RM400	ACACCAGGCTACCCAAACTC	CGGAGAGATCTGACATGTGG
RM340	GGTAAATGGACAATCCTATGGC	GACAAATATAAGGGCAGTGTGC
RM439	TCATAACAGTCCACTCCCCC	TGGTACTCCATCATCCCATG
RM103	CTTCCAATTCAGGCCGGCTGGC	CGCCACAGCTGACCATGCATGC
