# Supplementary material for: QTL Mapping by Whole Genome Re-sequencing and Analysis of Candidate Genes for Nitrogen Use Efficiency in Rice
Source: Front Plant Sci. 2017 Sep 21;8:1634. doi: 10.3389/fpls.2017.01634 (PMC5613164; doi:10.3389/fpls.2017.01634)
Supplement: Supplementary Table S2 — Genotypes and nitrogen use efficiency of F2 lines. [file Table2.XLSX]

## Sheet: Sheet1
Supplementary Table S2 Genotypes and nitrogen use efficiency of F2 lines.
Lines	qUNE6	RM469	RM586	RM587	RM510	RM204	RM115	RM314	RM402	RM539	RM136	RM8238	RM564	RM193	RM3187	RM3827	RM7269	RM5957	RM5371	RM528	RM30	RM400	RM340	RM439	RM103
L1	C	A	A	A	A	A	A	B	B	B	B	B	B	B	A	A	A	A	A	A	A	A	A	A	A
L4	C	A	A	A	A	A	A	B	B	B	B	B	B	B	A	A	A	A	A	A	A	A	A	A	A
L8	C	A	A	A	A	A	A	H	H	H	B	B	B	B	A	A	A	A	A	A	A	A	A	A	A
L11	C	A	A	A	A	A	A	H	B	B	B	B	B	B	B	B	A	A	A	A	A	A	A	A	A
L13	C	A	A	A	A	A	A	A	B	B	B	B	B	B	B	B	A	A	A	A	A	A	A	A	A
L21	D	A	A	A	A	A	A	H	H	H	H	H	A	A	A	A	A	A	A	A	A	A	A	A	A
L27	D	A	A	A	A	A	A	B	B	H	H	H	H	H	H	H	A	A	A	A	A	A	A	A	A
L34	D	A	A	A	A	A	A	B	B	B	A	A	A	A	A	A	A	A	A	A	A	A	A	A	A
L37	D	A	A	A	A	A	A	A	A	A	A	H	H	H	H	H	A	A	A	A	A	A	A	A	A
L38	C	A	A	A	A	A	A	B	B	B	B	B	B	A	A	A	A	A	A	A	A	A	A	A	A
L40	D	A	A	A	A	A	A	H	H	H	H	B	B	B	B	B	A	A	A	A	A	A	A	A	A
L44	C	A	A	A	A	A	A	B	B	B	B	B	H	H	H	H	A	A	A	A	A	A	A	A	A
L48	C	A	A	A	A	A	A	B	B	B	B	B	H	H	H	H	A	A	A	A	A	A	A	A	A
L56	C	A	A	A	A	A	A	H	H	B	B	B	B	B	B	B	A	A	A	A	A	A	A	A	A
L64	C	A	A	A	A	A	A	H	H	B	B	B	B	B	B	B	A	A	A	A	A	A	A	A	A
L69	D	A	A	A	A	A	A	H	H	H	A	A	A	A	A	A	A	A	A	A	A	A	A	A	A
L72	D	A	A	A	A	A	A	A	A	A	A	A	A	A	H	H	A	A	A	A	A	A	A	A	A
L75	D	A	A	A	A	A	A	B	A	A	A	A	A	A	A	A	A	A	A	A	A	A	A	A	A
L85	C	A	A	A	A	A	A	B	B	B	B	A	A	A	A	A	A	A	A	A	A	A	A	A	A
L86	C	A	A	A	A	A	A	B	B	B	B	H	H	H	H	H	A	A	A	A	A	A	A	A	A
L90	D	A	A	A	A	A	A	B	B	A	A	A	A	A	H	H	A	A	A	A	A	A	A	A	A
L95	C	A	A	A	A	A	A	B	B	B	B	B	B	B	H	H	A	A	A	A	A	A	A	A	A
L101	D	A	A	A	A	A	A	A	A	A	A	H	H	H	H	H	A	A	A	A	A	A	A	A	A
L106	C	A	A	A	A	A	A	B	B	B	B	B	B	B	B	A	A	A	A	A	A	A	A	A	A
L107	C	A	A	A	A	A	A	A	B	B	B	B	B	B	B	B	A	A	A	A	A	A	A	A	A
L108	D	A	A	A	A	A	A	H	H	H	H	H	A	A	A	A	A	A	A	A	A	A	A	A	A
L111	D	A	A	A	A	A	A	H	H	H	H	A	A	A	A	A	A	A	A	A	A	A	A	A	A
L114	C	A	A	A	A	A	A	A	A	A	B	B	B	B	B	B	A	A	A	A	A	A	A	A	A
L122	D	A	A	A	A	A	A	H	H	H	H	A	A	A	A	A	A	A	A	A	A	A	A	A	A
L123	D	A	A	A	A	A	A	B	B	A	A	A	A	A	A	A	A	A	A	A	A	A	A	A	A
L128	D	A	A	A	A	A	A	H	H	H	A	A	A	A	A		A	A	A	A	A	A	A	A	A
L129	C	A	A	A	A	A	A	A	A	B	B	B	B	B	B	B	H	A	A	A	A	A	A	A	A
L132	D	A	A	A	A	A	A	B	B	B	A	A	A	A	A	A	A	A	A	A	A	A	A	A	A
L134	C	A	A	A	A	A	A	H	H	B	B	B	B	B	B	B	A	A	A	A	A	A	A	A	A
L136	C	A	A	A	A	A	A	B	B	B	B	A	A	A	A	A	A	A	A	A	A	A	A	A	A
L137	C	A	A	A	A	A	A	H	H	B	B	B	B	B	B	B	A	A	A	A	A	A	A	A	A
L145	D	A	A	A	A	A	A	H	H	H	H	H	A	A	A	A	A	A	A	A	A	A	A	A	A
L146	D	A	A	A	A	A	A	H	H	H	H	H	A	A	A	A	A	A	A	A	A	A	A	A	A
L151	C	A	A	A	A	A	A	A	A	B	B	B	B	B	B	B	A	A	A	A	A	A	A	A	A
L157	D	A	A	A	A	A	A	A	A	A	A	A	H	H	H	H	A	A	A	A	A	A	A	A	A
L158	C	A	A	A	A	A	A	B	B	B	B	B	H	H	H	H	A	A	A	A	A	A	A	A	A
L161	D	A	A	A	A	A	A	H	H	H	A	A	A	A	A	A	A	A	A	A	A	A	A	A	A
L163	D	A	A	A	A	A	A	H	H	H	H	B	B	B	B	B	A	A	A	A	A	A	A	A	A
L184	D	A	A	A	A	A	A	A	A	A	A	A	A	B	B	B	A	A	A	A	A	A	A	A	A
L193	D	A	A	A	A	A	A	A	A	A	A	H	H	H	H	A	A	A	A	A	A	A	A	A	A
L205	C	A	A	A	A	A	A	H	H	H	B	B	B	B	B	B	A	A	A	A	A	A	A	A	A
L210	C	A	A	A	A	A	A	B	B	B	B	B	B	B	A	A	A	A	A	A	A	A	A	A	A
L226	C	A	A	A	A	A	A	A	A	A	B	B	B	B	B	B	A	A	A	A	A	A	A	A	A
L235	C	A	A	A	A	A	A	B	B	B	B	H	H	H	H	H	A	A	A	A	A	A	A	A	A
L247	D	A	A	A	A	A	A	B	B	B	A	A	A	A	A	A	A	A	A	A	A	A	A	A	A
L248	C	A	A	A	A	A	A	B	B	B	B	A	A	A	A	A	A	A	A	A	A	A	A	A	A
L249	C	A	A	A	A	A	A	A	A	B	B	B	B	B	B	B	H	A	A	A	A	A	A	A	A
L253	D	A	A	A	A	A	A	A	A	B	B	B	B	B	B	B	A	A	A	A	A	A	A	A	A
L254	D	A	A	A	A	A	A	H	H	H	H	H	H	H	H	H	A	A	A	A	A	A	A	A	A
L259	D	A	A	A	A	A	A	A	A	A	A	A	A	A	A	A	A	A	A	A	A	A	A	A	A
L260	D	A	A	A	A	A	A	H	H	A	A	A	H	H	H	H	A	A	A	A	A	A	A	A	A
L262	D	A	A	A	A	A	A	A	A	A	A	A	A	H	H	H	A	A	A	A	A	A	A	A	A
L269	C	A	A	A	A	A	A	B	B	B	B	B	B	B	H	H	A	A	A	A	A	A	A	A	A
L278	C	A	A	A	A	A	A	A	A	B	B	B	B	B	H	H	A	A	A	A	A	A	A	A	A
L279	D	A	A	A	A	A	A	A	A	A	A	A	A	A	H	H	A	A	A	A	A	A	A	A	A
A, B and H indicate the GH998 homozygous alleles, Y11 homozygous alleles, heterozygous alleles, respecctively.
C and D indicate the low NUE and high BUE for the phenotype of qNUE6, respectively.
