# Supplementary material for: QTL Mapping by Whole Genome Re-sequencing and Analysis of Candidate Genes for Nitrogen Use Efficiency in Rice
Source: Front Plant Sci. 2017 Sep 21;8:1634. doi: 10.3389/fpls.2017.01634 (PMC5613164; doi:10.3389/fpls.2017.01634)
Supplement: Supplementary Table S3 — Primer sequences used for substitution mapping of QTL qNUE6. [file Table3.XLSX]

## Sheet: Table S1
Supplementary Table S3 Primer sequences used for substitution mapping of QTL qNUE6.
Primer	Forward sequence (5-3)	Reverse sequence (5-3)
ID2	CGAGACGAATCTTTTGAATC	TATGTTTAGTTGGTGTGCCA
ID6	GAGGAGGGTTTCTGTACCTT	GATCCGTAGAAGCATCACC
ID9	TTGATAGATGATGGATGGCT	ATGGCAAGGTGCAGAACT
ID10	GTTTTCTCCACATGATTGGT	CGCTATCAGGGTATTCTAGC
ID11	TGAGGTGTTTGTCGAAATG	CGCGTATATCCTAGTTCCAA
ID13	ACATGGTTGGTGTCCTCTAC	TTTCTTCGTTCTGCTAGCTC
ID14	AATTTGATTCCACTTGCTTG	AACGAAATGTTCACACATGA
ID15	TTCCAGGAAATACAGCAGTT	GGGTGTTGGTAGAGCTGATA
ID16	CTTTGATATCCAGCAGTTCC	TCAATGATTTGTAGTGCGTC
ID22	TCTGTCCGATGAGTGGTAAC	AGCTCTAACGACTCCATGAC
ID23	CGGCATATATAGTTTCCATC	CCTTCTCTACTATCCACCTC
