# Supplementary material for: QTL Mapping by Whole Genome Re-sequencing and Analysis of Candidate Genes for Nitrogen Use Efficiency in Rice
Source: Front Plant Sci. 2017 Sep 21;8:1634. doi: 10.3389/fpls.2017.01634 (PMC5613164; doi:10.3389/fpls.2017.01634)
Supplement: Supplementary Table S4 — Forty-four predicted genes of the candidate region on ricce chromosome 6. [file Table4.XLSX]

## Sheet: Sheet1
Supplementary Table S4 Forty-four predicted genes of the candidate region on ricce chromosome 6.
Chr.	Gene_id	Annotation
6	LOC_Os06g15260	retrotransposon protein, putative, Ty1-copia subclass, expressed
6	LOC_Os06g15270	retrotransposon protein, putative, unclassified, expressed
6	LOC_Os06g15280	retrotransposon protein, putative, Ty3-gypsy subclass
6	LOC_Os06g15310	retrotransposon protein, putative, Ty3-gypsy subclass, expressed
6	LOC_Os06g15320	expressed protein
6	LOC_Os06g15330	CCT/B-box zinc finger protein, putative, expressed
6	LOC_Os06g15340	transposon protein, putative, CACTA, En/Spm sub-class, expressed
6	LOC_Os06g15350	transposon protein, putative, CACTA, En/Spm sub-class, expressed
6	LOC_Os06g15360	RAD23 DNA repair protein, putative, expressed
6	LOC_Os06g15370	peptide transporter PTR2, putative, expressed
6	LOC_Os06g15380	acylphosphatase, putative, expressed
6	LOC_Os06g15390	acylphosphatase, putative, expressed
6	LOC_Os06g15400	expressed protein
6	LOC_Os06g15410	angel, putative, expressed
6	LOC_Os06g15420	asparagine synthetase, putative, expressed
6	LOC_Os06g15430	expressed protein
6	LOC_Os06g15440	expressed protein
6	LOC_Os06g15450	retrotransposon protein, putative, Ty1-copia subclass
6	LOC_Os06g15460	retrotransposon protein, putative, Ty1-copia subclass, expressed
6	LOC_Os06g15470	retrotransposon protein, putative, unclassified, expressed
6	LOC_Os06g15480	transcription factor, putative, expressed
6	LOC_Os06g15490	expressed protein
6	LOC_Os06g15500	retrotransposon protein, putative, unclassified, expressed
6	LOC_Os06g15510	transposon protein, putative, unclassified, expressed
6	LOC_Os06g15520	retrotransposon protein, putative, unclassified
6	LOC_Os06g15530	retrotransposon protein, putative, Ty3-gypsy subclass
6	LOC_Os06g15540	retrotransposon protein, putative, unclassified, expressed
6	LOC_Os06g15550	ubiquitin carboxyl-terminal hydrolase, family 1, putative, expressed
6	LOC_Os06g15560	expressed protein
6	LOC_Os06g15570	retrotransposon protein, putative, unclassified, expressed
6	LOC_Os06g15580	hypothetical protein
6	LOC_Os06g15590	uncharacterized Cys-rich domain containing protein, putative
6	LOC_Os06g15600	plastocyanin-like domain containing protein, putative, expressed
6	LOC_Os06g15610	hypothetical protein
6	LOC_Os06g15620	GASR7 - Gibberellin-regulated GASA/GAST/Snakin family protein precursor, expressed
6	LOC_Os06g15630	retrotransposon protein, putative, unclassified, expressed
6	LOC_Os06g15640	retrotransposon protein, putative, unclassified, expressed
6	LOC_Os06g15650	retrotransposon protein, putative, unclassified
6	LOC_Os06g15660	retrotransposon protein, putative, unclassified, expressed
6	LOC_Os06g15670	expressed protein
6	LOC_Os06g15680	cytochrome P450 71A6, putative, expressed
6	LOC_Os06g15700	expressed protein
6	LOC_Os06g15710	retrotransposon protein, putative, Ty1-copia subclass
6	LOC_Os06g15720	retrotransposon protein, putative, unclassified
