# Supplementary material for: QTL Mapping by Whole Genome Re-sequencing and Analysis of Candidate Genes for Nitrogen Use Efficiency in Rice
Source: Front Plant Sci. 2017 Sep 21;8:1634. doi: 10.3389/fpls.2017.01634 (PMC5613164; doi:10.3389/fpls.2017.01634)
Supplement: Supplementary Table S5 — List of genes harboring Large-effect SNPs. [file Table5.XLSX]

## Sheet: Table 1
Supplementary Table S5 List of genes harboring Large-effect SNPs.
Chr.	Pos	Ref	Alt	Y11	Depth	AlleDp	GH998	Depth	AlleDp	Effect	Codon_change	Gene_id	Annotation
6	8660655	G	A	N	.	.	A	19	0,19	non_synonymous_coding	tCt/tTt	LOC_Os06g15260	retrotransposon protein, putative, Ty1-copia subclass, expressed
6	8664702	T	C	N	.	.	C	32	0,32	non_synonymous_coding	tAt/tGt	LOC_Os06g15260	retrotransposon protein, putative, Ty1-copia subclass, expressed
6	8666407	C	T	N	.	.	T	14	0,14	upstream		LOC_Os06g15260	retrotransposon protein, putative, Ty1-copia subclass, expressed
6	8666460	T	C	N	.	.	C	15	0,15	upstream		LOC_Os06g15260	retrotransposon protein, putative, Ty1-copia subclass, expressed
6	8667742	T	G	G	9	0,9	T	25	25,0	upstream		LOC_Os06g15260	retrotransposon protein, putative, Ty1-copia subclass, expressed
6	8667748	C	G	G	9	0,9	C	24	24,0	upstream		LOC_Os06g15260	retrotransposon protein, putative, Ty1-copia subclass, expressed
6	8669666	G	A	A	23	0,23	G	22	22,0	non_synonymous_coding	gCt/gTt	LOC_Os06g15270	retrotransposon protein, putative, unclassified, expressed
6	8669717	T	C	C	27	0,27	T	20	20,0	non_synonymous_coding	aAc/aGc	LOC_Os06g15270	retrotransposon protein, putative, unclassified, expressed
6	8669945	C	A	M	13	1,12	C	21	21,0	non_synonymous_coding	cGg/cTg	LOC_Os06g15270	retrotransposon protein, putative, unclassified, expressed
6	8670003	T	C	C	14	1,13	T	21	21,0	non_synonymous_coding	Ata/Gta	LOC_Os06g15270	retrotransposon protein, putative, unclassified, expressed
6	8670083	G	T	T	10	0,10	G	24	24,0	non_synonymous_coding	cCa/cAa	LOC_Os06g15270	retrotransposon protein, putative, unclassified, expressed
6	8670101	T	C	C	9	0,9	T	21	21,0	splice_site_acceptor		LOC_Os06g15270	retrotransposon protein, putative, unclassified, expressed
6	8671327	C	A	N	.	.	A	28	0,28	upstream		LOC_Os06g15260	retrotransposon protein, putative, Ty1-copia subclass, expressed
6	8671653	G	A	N	.	.	A	40	0,40	upstream		LOC_Os06g15260	retrotransposon protein, putative, Ty1-copia subclass, expressed
6	8671892	G	A	R	5	1,4	G	33	33,0	upstream		LOC_Os06g15260	retrotransposon protein, putative, Ty1-copia subclass, expressed
6	8672047	G	A	G	1	1,0	R	23	20,3	upstream		LOC_Os06g15260	retrotransposon protein, putative, Ty1-copia subclass, expressed
6	8672053	A	G	A	1	1,0	R	26	22,4	upstream		LOC_Os06g15260	retrotransposon protein, putative, Ty1-copia subclass, expressed
6	8672060	G	A	G	1	1,0	R	26	22,4	upstream		LOC_Os06g15260	retrotransposon protein, putative, Ty1-copia subclass, expressed
6	8672116	G	C	S	6	1,5	G	39	39,0	upstream		LOC_Os06g15260	retrotransposon protein, putative, Ty1-copia subclass, expressed
6	8672128	C	G	C	6	6,0	S	34	29,5	upstream		LOC_Os06g15260	retrotransposon protein, putative, Ty1-copia subclass, expressed
6	8672216	C	T	T	5	0,5	C	29	28,1	upstream		LOC_Os06g15260	retrotransposon protein, putative, Ty1-copia subclass, expressed
6	8672832	G	A	N	.	.	A	19	0,19	non_synonymous_coding	Ggg/Agg	LOC_Os06g15280	retrotransposon protein, putative, Ty3-gypsy subclass
6	8672930	G	A	G	1	1,0	A	12	1,11	splice_site_acceptor		LOC_Os06g15280	retrotransposon protein, putative, Ty3-gypsy subclass
6	8673470	C	G	N	.	.	G	14	0,14	stop_gained	taC/taG	LOC_Os06g15280	retrotransposon protein, putative, Ty3-gypsy subclass
6	8673621	A	G	G	8	0,8	R	29	24,5	non_synonymous_coding	Agc/Ggc	LOC_Os06g15280	retrotransposon protein, putative, Ty3-gypsy subclass
6	8673990	C	T	Y	25	13,12	C	47	47,0	non_synonymous_coding	Ctt/Ttt	LOC_Os06g15280	retrotransposon protein, putative, Ty3-gypsy subclass
6	8674003	T	C	Y	24	13,11	T	45	45,0	non_synonymous_coding	tTa/tCa	LOC_Os06g15280	retrotransposon protein, putative, Ty3-gypsy subclass
6	8674022	C	G	S	9	3,6	C	37	37,0	non_synonymous_coding	gaC/gaG	LOC_Os06g15280	retrotransposon protein, putative, Ty3-gypsy subclass
6	8674150	G	C	N	.	.	C	25	0,25	non_synonymous_coding	aGt/aCt	LOC_Os06g15280	retrotransposon protein, putative, Ty3-gypsy subclass
6	8683437	C	T	T	3	0,3	C	20	20,0	non_synonymous_coding	gGt/gAt	LOC_Os06g15310	retrotransposon protein, putative, Ty3-gypsy subclass, expressed
6	8683628	C	A	M	4	1,3	C	32	32,0	non_synonymous_coding	aaG/aaT	LOC_Os06g15310	retrotransposon protein, putative, Ty3-gypsy subclass, expressed
6	8683836	T	A	W	5	2,3	T	36	36,0	non_synonymous_coding	gAt/gTt	LOC_Os06g15310	retrotransposon protein, putative, Ty3-gypsy subclass, expressed
6	8683846	C	T	Y	5	2,3	C	36	36,0	non_synonymous_coding	Gat/Aat	LOC_Os06g15310	retrotransposon protein, putative, Ty3-gypsy subclass, expressed
6	8684064	T	C	N	.	.	C	21	0,21	non_synonymous_coding	aAa/aGa	LOC_Os06g15310	retrotransposon protein, putative, Ty3-gypsy subclass, expressed
6	8685257	T	G	N	.	.	G	21	0,21	non_synonymous_coding	gAa/gCa	LOC_Os06g15310	retrotransposon protein, putative, Ty3-gypsy subclass, expressed
6	8685976	T	C	N	.	.	C	33	0,33	non_synonymous_coding	cAa/cGa	LOC_Os06g15310	retrotransposon protein, putative, Ty3-gypsy subclass, expressed
6	8686310	T	C	C	25	0,25	Y	51	24,27	non_synonymous_coding	Aac/Gac	LOC_Os06g15310	retrotransposon protein, putative, Ty3-gypsy subclass, expressed
6	8686758	G	T	N	.	.	T	20	0,20	non_synonymous_coding	aCa/aAa	LOC_Os06g15310	retrotransposon protein, putative, Ty3-gypsy subclass, expressed
6	8686782	A	C	N	.	.	C	24	0,24	non_synonymous_coding	aTa/aGa	LOC_Os06g15310	retrotransposon protein, putative, Ty3-gypsy subclass, expressed
6	8687592	G	A	A	4	0,4	G	30	30,0	non_synonymous_coding	aCg/aTg	LOC_Os06g15310	retrotransposon protein, putative, Ty3-gypsy subclass, expressed
6	8689553	G	A	R	4	2,2	G	34	34,0	stop_gained	Caa/Taa	LOC_Os06g15310	retrotransposon protein, putative, Ty3-gypsy subclass, expressed
6	8689789	G	A	R	14	9,5	G	38	36,2	non_synonymous_coding	cCt/cTt	LOC_Os06g15310	retrotransposon protein, putative, Ty3-gypsy subclass, expressed
6	8692483	C	T	N	.	.	T	9	0,9	upstream		LOC_Os06g15260	retrotransposon protein, putative, Ty1-copia subclass, expressed
6	8692584	A	G	N	.	.	R	12	6,6	upstream		LOC_Os06g15260	retrotransposon protein, putative, Ty1-copia subclass, expressed
6	8696000	G	T	T	20	0,20	G	16	16,0	splice_site_region		LOC_Os06g15320	expressed protein
6	8696009	C	T	T	19	0,19	C	16	16,0	non_synonymous_coding	aGa/aAa	LOC_Os06g15320	expressed protein
6	8696087	C	T	T	16	1,15	C	18	18,0	splice_site_acceptor		LOC_Os06g15320	expressed protein
6	8696617	G	A	G	.	.	A	26	0,26	non_synonymous_coding	tCc/tTc	LOC_Os06g15320	expressed protein
6	8696838	A	T	T	7	0,7	A	24	24,0	upstream		LOC_Os06g15260	retrotransposon protein, putative, Ty1-copia subclass, expressed
6	8696887	T	C	C	13	0,13	T	24	24,0	upstream		LOC_Os06g15260	retrotransposon protein, putative, Ty1-copia subclass, expressed
6	8696905	T	C	C	14	0,14	T	25	25,0	upstream		LOC_Os06g15320	expressed protein
6	8696918	C	T	T	16	0,16	C	27	27,0	upstream		LOC_Os06g15320	expressed protein
6	8696973	A	T	T	20	0,20	A	25	25,0	upstream		LOC_Os06g15320	expressed protein
6	8696980	C	G	G	21	0,21	C	24	24,0	upstream		LOC_Os06g15320	expressed protein
6	8697211	C	T	T	15	0,15	C	32	32,0	upstream		LOC_Os06g15320	expressed protein
6	8697321	C	T	T	4	0,4	C	29	29,0	upstream		LOC_Os06g15320	expressed protein
6	8697327	C	T	T	5	0,5	C	30	30,0	upstream		LOC_Os06g15320	expressed protein
6	8697430	C	T	T	12	0,12	C	27	27,0	upstream		LOC_Os06g15320	expressed protein
6	8697454	T	C	C	12	0,12	T	23	23,0	upstream		LOC_Os06g15320	expressed protein
6	8697524	T	C	C	20	0,20	T	21	21,0	upstream		LOC_Os06g15320	expressed protein
6	8697558	G	A	A	24	0,24	G	27	27,0	upstream		LOC_Os06g15320	expressed protein
6	8697584	G	A	A	24	0,24	G	27	27,0	upstream		LOC_Os06g15320	expressed protein
6	8697594	A	C	C	23	0,23	A	27	27,0	upstream		LOC_Os06g15320	expressed protein
6	8697665	G	A	A	24	0,24	G	19	19,0	upstream		LOC_Os06g15320	expressed protein
6	8697683	A	G	G	24	0,24	A	19	19,0	upstream		LOC_Os06g15320	expressed protein
6	8697757	G	T	T	23	0,23	G	29	29,0	upstream		LOC_Os06g15320	expressed protein
6	8697924	C	T	T	10	0,10	C	28	28,0	upstream		LOC_Os06g15320	expressed protein
6	8697937	G	A	A	10	0,10	G	29	29,0	upstream		LOC_Os06g15320	expressed protein
6	8698001	T	A	A	2	0,2	T	38	38,0	upstream		LOC_Os06g15320	expressed protein
6	8698020	C	T	T	7	0,7	C	41	41,0	upstream		LOC_Os06g15320	expressed protein
6	8698084	T	C	C	13	0,13	T	31	31,0	upstream		LOC_Os06g15320	expressed protein
6	8698177	T	C	C	14	0,14	T	22	22,0	upstream		LOC_Os06g15320	expressed protein
6	8698196	A	G	G	19	0,19	A	21	21,0	upstream		LOC_Os06g15320	expressed protein
6	8698204	C	A	A	17	0,17	C	21	21,0	upstream		LOC_Os06g15320	expressed protein
6	8698210	C	T	T	17	0,17	C	22	22,0	upstream		LOC_Os06g15320	expressed protein
6	8698217	A	G	G	18	0,18	A	23	23,0	upstream		LOC_Os06g15320	expressed protein
6	8698280	A	G	G	37	0,37	A	29	29,0	upstream		LOC_Os06g15320	expressed protein
6	8698457	G	T	T	28	0,28	G	29	29,0	upstream		LOC_Os06g15320	expressed protein
6	8698500	T	C	C	34	0,34	T	21	21,0	upstream		LOC_Os06g15320	expressed protein
6	8698738	T	C	C	23	0,23	T	32	32,0	upstream		LOC_Os06g15320	expressed protein
6	8698795	G	C	C	24	0,24	G	29	29,0	upstream		LOC_Os06g15320	expressed protein
6	8698817	T	C	C	31	0,31	T	29	29,0	upstream		LOC_Os06g15320	expressed protein
6	8698973	A	T	T	29	0,29	A	32	32,0	upstream		LOC_Os06g15320	expressed protein
6	8698997	C	A	A	26	0,26	C	37	37,0	upstream		LOC_Os06g15320	expressed protein
6	8699080	A	T	T	36	0,36	A	25	25,0	upstream		LOC_Os06g15320	expressed protein
6	8699296	C	T	T	44	0,44	C	36	36,0	upstream		LOC_Os06g15320	expressed protein
6	8699445	G	C	C	37	2,35	G	42	42,0	upstream		LOC_Os06g15320	expressed protein
6	8699588	T	A	A	31	0,31	T	33	33,0	upstream		LOC_Os06g15320	expressed protein
6	8699690	A	T	T	27	1,26	A	27	27,0	upstream		LOC_Os06g15320	expressed protein
6	8699818	C	T	T	17	0,17	C	28	28,0	upstream		LOC_Os06g15320	expressed protein
6	8699919	A	T	N	.	.	T	19	0,19	upstream		LOC_Os06g15320	expressed protein
6	8700159	G	A	N	.	.	A	21	0,21	upstream		LOC_Os06g15320	expressed protein
6	8700682	T	A	W	6	1,5	T	24	24,0	upstream		LOC_Os06g15320	expressed protein
6	8700695	C	T	Y	6	1,5	C	29	29,0	upstream		LOC_Os06g15320	expressed protein
6	8701025	G	A	A	24	0,24	G	20	20,0	upstream		LOC_Os06g15320	expressed protein
6	8701044	G	A	A	23	0,23	G	20	20,0	upstream		LOC_Os06g15320	expressed protein
6	8701090	G	A	A	21	2,19	G	26	26,0	upstream		LOC_Os06g15320	expressed protein
6	8701102	A	G	G	20	1,19	A	29	29,0	upstream		LOC_Os06g15320	expressed protein
6	8701130	C	T	Y	14	1,13	C	33	33,0	upstream		LOC_Os06g15320	expressed protein
6	8701210	T	C	C	13	0,13	T	25	25,0	upstream		LOC_Os06g15320	expressed protein
6	8701274	G	C	C	21	0,21	G	18	18,0	upstream		LOC_Os06g15320	expressed protein
6	8701294	G	A	A	21	0,21	G	20	20,0	upstream		LOC_Os06g15320	expressed protein
6	8701419	T	C	T	7	7,0	C	35	0,35	upstream		LOC_Os06g15320	expressed protein
6	8701433	A	G	G	7	0,7	A	35	35,0	upstream		LOC_Os06g15320	expressed protein
6	8701452	C	T	T	7	0,7	C	35	35,0	upstream		LOC_Os06g15320	expressed protein
6	8701459	G	T	T	7	0,7	G	36	36,0	upstream		LOC_Os06g15320	expressed protein
6	8701498	C	T	T	6	0,6	C	29	29,0	upstream		LOC_Os06g15320	expressed protein
6	8701615	G	A	A	26	0,26	G	27	27,0	upstream		LOC_Os06g15320	expressed protein
6	8701648	T	G	G	30	0,30	T	31	31,0	upstream		LOC_Os06g15320	expressed protein
6	8701713	T	C	C	22	0,22	T	38	38,0	upstream		LOC_Os06g15320	expressed protein
6	8701723	A	G	G	19	0,19	A	37	37,0	upstream		LOC_Os06g15320	expressed protein
6	8702011	C	T	T	23	0,23	C	24	24,0	upstream		LOC_Os06g15320	expressed protein
6	8702107	T	A	A	31	0,31	T	28	28,0	upstream		LOC_Os06g15320	expressed protein
6	8702371	C	T	T	31	0,31	C	24	24,0	upstream		LOC_Os06g15320	expressed protein
6	8702493	C	T	T	28	0,28	C	24	24,0	upstream		LOC_Os06g15320	expressed protein
6	8702568	G	T	T	28	0,28	G	32	32,0	upstream		LOC_Os06g15320	expressed protein
6	8702589	G	A	A	31	0,31	G	27	27,0	upstream		LOC_Os06g15320	expressed protein
6	8702762	A	G	G	34	0,34	A	31	31,0	upstream		LOC_Os06g15320	expressed protein
6	8702801	T	A	A	36	0,36	T	24	24,0	upstream		LOC_Os06g15320	expressed protein
6	8702891	T	C	C	41	0,41	T	26	26,0	upstream		LOC_Os06g15320	expressed protein
6	8702962	T	G	G	40	0,40	T	26	26,0	upstream		LOC_Os06g15320	expressed protein
6	8703176	T	G	G	29	0,29	T	23	23,0	upstream		LOC_Os06g15320	expressed protein
6	8703413	A	G	G	10	0,10	A	35	35,0	upstream		LOC_Os06g15320	expressed protein
6	8703602	A	G	G	13	0,13	A	32	32,0	upstream		LOC_Os06g15320	expressed protein
6	8703886	G	T	T	24	0,24	G	26	26,0	upstream		LOC_Os06g15320	expressed protein
6	8704227	A	G	G	5	0,5	A	11	11,0	upstream		LOC_Os06g15320	expressed protein
6	8704278	C	T	T	9	0,9	C	16	16,0	upstream		LOC_Os06g15320	expressed protein
6	8704289	G	A	G	9	9,0	A	18	0,18	upstream		LOC_Os06g15320	expressed protein
6	8704305	C	T	T	10	0,10	C	19	19,0	upstream		LOC_Os06g15320	expressed protein
6	8704314	G	A	A	11	0,11	G	20	20,0	upstream		LOC_Os06g15320	expressed protein
6	8704355	G	A	A	9	0,9	G	20	20,0	upstream		LOC_Os06g15320	expressed protein
6	8704365	A	C	C	8	0,8	A	20	20,0	upstream		LOC_Os06g15320	expressed protein
6	8704393	G	A	A	7	0,7	G	24	24,0	upstream		LOC_Os06g15320	expressed protein
6	8704405	C	A	A	6	0,6	C	22	22,0	upstream		LOC_Os06g15320	expressed protein
6	8704485	A	G	G	15	0,15	A	24	24,0	upstream		LOC_Os06g15320	expressed protein
6	8704784	A	G	G	12	0,12	A	10	10,0	upstream		LOC_Os06g15320	expressed protein
6	8704907	C	A	A	15	0,15	C	10	10,0	non_synonymous_coding	aCg/aAg	LOC_Os06g15330	CCT/B-box zinc finger protein, putative, expressed
6	8705215	T	G	G	8	0,8	T	11	11,0	non_synonymous_coding	Ttc/Gtc	LOC_Os06g15330	CCT/B-box zinc finger protein, putative, expressed
6	8705258	C	A	A	7	0,7	C	12	12,0	non_synonymous_coding	gCg/gAg	LOC_Os06g15330	CCT/B-box zinc finger protein, putative, expressed
6	8705517	A	C	C	5	0,5	A	9	9,0	non_synonymous_coding	caA/caC	LOC_Os06g15330	CCT/B-box zinc finger protein, putative, expressed
6	8705774	G	A	A	12	0,12	G	10	10,0	non_synonymous_coding	tGc/tAc	LOC_Os06g15330	CCT/B-box zinc finger protein, putative, expressed
6	8705867	A	G	G	5	0,5	A	11	11,0	non_synonymous_coding	aAc/aGc	LOC_Os06g15330	CCT/B-box zinc finger protein, putative, expressed
6	8705945	A	G	G	6	0,6	A	8	8,0	non_synonymous_coding	cAc/cGc	LOC_Os06g15330	CCT/B-box zinc finger protein, putative, expressed
6	8708449	A	T	T	17	0,17	A	27	27,0	splice_site_donor		LOC_Os06g15360	RAD23 DNA repair protein, putative, expressed
6	8708553	C	T	T	4	0,4	C	20	20,0	stop_gained	tGg/tAg	LOC_Os06g15340	transposon protein, putative, CACTA, En/Spm sub-class, expressed
6	8708562	T	C	C	3	0,3	T	18	18,0	non_synonymous_coding	aAa/aGa	LOC_Os06g15340	transposon protein, putative, CACTA, En/Spm sub-class, expressed
6	8708730	T	A	A	5	0,5	T	24	24,0	non_synonymous_coding	cAa/cTa	LOC_Os06g15340	transposon protein, putative, CACTA, En/Spm sub-class, expressed
6	8709455	C	G	G	2	0,2	C	18	17,1	non_synonymous_coding	cGa/cCa	LOC_Os06g15340	transposon protein, putative, CACTA, En/Spm sub-class, expressed
6	8709555	C	T	T	4	0,4	C	18	18,0	non_synonymous_coding	Gac/Aac	LOC_Os06g15340	transposon protein, putative, CACTA, En/Spm sub-class, expressed
6	8709563	G	A	G	4	4,0	A	16	0,16	non_synonymous_coding	gCg/gTg	LOC_Os06g15340	transposon protein, putative, CACTA, En/Spm sub-class, expressed
6	8709596	G	A	A	2	0,2	G	11	11,0	non_synonymous_coding	cCa/cTa	LOC_Os06g15340	transposon protein, putative, CACTA, En/Spm sub-class, expressed
6	8709726	G	A	R	5	1,4	G	20	20,0	non_synonymous_coding	Ccg/Tcg	LOC_Os06g15340	transposon protein, putative, CACTA, En/Spm sub-class, expressed
6	8709941	T	C	C	3	0,3	T	19	19,0	non_synonymous_coding	Att/Gtt	LOC_Os06g15340	transposon protein, putative, CACTA, En/Spm sub-class, expressed
6	8710736	T	A	A	3	0,3	T	32	32,0	non_synonymous_coding	gAa/gTa	LOC_Os06g15340	transposon protein, putative, CACTA, En/Spm sub-class, expressed
6	8711276	C	T	C	2	2,0	T	24	0,24	non_synonymous_coding	gGt/gAt	LOC_Os06g15340	transposon protein, putative, CACTA, En/Spm sub-class, expressed
6	8711310	A	G	G	2	0,2	A	19	19,0	non_synonymous_coding	Tgc/Cgc	LOC_Os06g15340	transposon protein, putative, CACTA, En/Spm sub-class, expressed
6	8711529	T	C	C	3	0,3	T	30	30,0	upstream		LOC_Os06g15340	transposon protein, putative, CACTA, En/Spm sub-class, expressed
6	8711634	C	T	N	.	.	T	29	0,29	upstream		LOC_Os06g15340	transposon protein, putative, CACTA, En/Spm sub-class, expressed
6	8712566	C	T	T	6	0,6	C	28	28,0	upstream		LOC_Os06g15340	transposon protein, putative, CACTA, En/Spm sub-class, expressed
6	8712617	A	G	G	12	0,12	A	33	33,0	upstream		LOC_Os06g15340	transposon protein, putative, CACTA, En/Spm sub-class, expressed
6	8712821	C	T	N	.	.	T	15	0,15	upstream		LOC_Os06g15340	transposon protein, putative, CACTA, En/Spm sub-class, expressed
6	8715147	C	T	N	.	.	T	21	0,21	non_synonymous_coding	cGc/cAc	LOC_Os06g15350	transposon protein, putative, CACTA, En/Spm sub-class, expressed
6	8715322	C	T	Y	6	4,2	C	22	22,0	non_synonymous_coding	Gtg/Atg	LOC_Os06g15350	transposon protein, putative, CACTA, En/Spm sub-class, expressed
6	8715343	C	T	Y	7	5,2	C	24	24,0	non_synonymous_coding	Gag/Aag	LOC_Os06g15350	transposon protein, putative, CACTA, En/Spm sub-class, expressed
6	8715406	T	C	C	4	0,4	T	26	25,1	non_synonymous_coding	Aag/Gag	LOC_Os06g15350	transposon protein, putative, CACTA, En/Spm sub-class, expressed
6	8715619	T	A	W	10	7,3	T	29	29,0	stop_gained	Aag/Tag	LOC_Os06g15350	transposon protein, putative, CACTA, En/Spm sub-class, expressed
6	8716014	C	T	C	2	2,0	T	27	2,25	non_synonymous_coding	aGa/aAa	LOC_Os06g15350	transposon protein, putative, CACTA, En/Spm sub-class, expressed
6	8716040	C	T	C	4	4,0	Y	31	3,28	non_synonymous_coding	atG/atA	LOC_Os06g15350	transposon protein, putative, CACTA, En/Spm sub-class, expressed
6	8716119	T	G	K	6	2,4	T	29	29,0	non_synonymous_coding	aAg/aCg	LOC_Os06g15350	transposon protein, putative, CACTA, En/Spm sub-class, expressed
6	8716141	T	C	C	4	0,4	Y	25	22,3	non_synonymous_coding	Act/Gct	LOC_Os06g15350	transposon protein, putative, CACTA, En/Spm sub-class, expressed
6	8716378	T	C	N	.	.	C	23	0,23	non_synonymous_coding	Aat/Gat	LOC_Os06g15350	transposon protein, putative, CACTA, En/Spm sub-class, expressed
6	8717200	T	G	G	5	0,5	T	37	37,0	non_synonymous_coding	Aag/Cag	LOC_Os06g15350	transposon protein, putative, CACTA, En/Spm sub-class, expressed
6	8717263	C	A	C	6	6,0	A	26	0,26	stop_gained	Gag/Tag	LOC_Os06g15350	transposon protein, putative, CACTA, En/Spm sub-class, expressed
6	8717347	C	G	G	4	0,4	C	23	23,0	upstream		LOC_Os06g15350	transposon protein, putative, CACTA, En/Spm sub-class, expressed
6	8717355	T	A	W	4	0,4	T	26	26,0	upstream		LOC_Os06g15350	transposon protein, putative, CACTA, En/Spm sub-class, expressed
6	8717399	C	T	Y	24	16,8	C	28	28,0	upstream		LOC_Os06g15350	transposon protein, putative, CACTA, En/Spm sub-class, expressed
6	8717426	T	C	Y	25	21,4	T	27	27,0	upstream		LOC_Os06g15350	transposon protein, putative, CACTA, En/Spm sub-class, expressed
6	8717456	T	G	G	22	0,22	T	26	26,0	upstream		LOC_Os06g15350	transposon protein, putative, CACTA, En/Spm sub-class, expressed
6	8717513	C	A	M	16	7,9	C	27	27,0	upstream		LOC_Os06g15350	transposon protein, putative, CACTA, En/Spm sub-class, expressed
6	8717546	T	C	Y	17	12,5	T	37	37,0	upstream		LOC_Os06g15350	transposon protein, putative, CACTA, En/Spm sub-class, expressed
6	8717555	G	A	G	21	21,0	A	34	0,34	upstream		LOC_Os06g15350	transposon protein, putative, CACTA, En/Spm sub-class, expressed
6	8717588	G	T	K	22	16,6	G	34	34,0	upstream		LOC_Os06g15350	transposon protein, putative, CACTA, En/Spm sub-class, expressed
6	8717596	C	A	M	21	16,5	C	33	33,0	upstream		LOC_Os06g15350	transposon protein, putative, CACTA, En/Spm sub-class, expressed
6	8717631	A	C	M	22	19,3	A	28	28,0	upstream		LOC_Os06g15350	transposon protein, putative, CACTA, En/Spm sub-class, expressed
6	8717644	T	C	Y	22	3,19	T	25	25,0	upstream		LOC_Os06g15350	transposon protein, putative, CACTA, En/Spm sub-class, expressed
6	8717685	T	C	Y	19	2,17	T	23	23,0	upstream		LOC_Os06g15350	transposon protein, putative, CACTA, En/Spm sub-class, expressed
6	8717760	G	A	A	18	0,18	G	29	29,0	upstream		LOC_Os06g15350	transposon protein, putative, CACTA, En/Spm sub-class, expressed
6	8717782	G	A	A	15	0,15	G	30	30,0	upstream		LOC_Os06g15350	transposon protein, putative, CACTA, En/Spm sub-class, expressed
6	8718011	G	A	A	22	0,22	G	37	37,0	upstream		LOC_Os06g15350	transposon protein, putative, CACTA, En/Spm sub-class, expressed
6	8718050	T	G	G	33	0,33	T	42	42,0	upstream		LOC_Os06g15350	transposon protein, putative, CACTA, En/Spm sub-class, expressed
6	8718097	A	G	G	31	0,31	A	46	46,0	upstream		LOC_Os06g15350	transposon protein, putative, CACTA, En/Spm sub-class, expressed
6	8718115	A	G	G	32	0,32	A	43	43,0	upstream		LOC_Os06g15350	transposon protein, putative, CACTA, En/Spm sub-class, expressed
6	8718265	T	C	C	39	0,39	T	32	32,0	upstream		LOC_Os06g15350	transposon protein, putative, CACTA, En/Spm sub-class, expressed
6	8718311	G	A	A	45	0,45	G	40	40,0	upstream		LOC_Os06g15350	transposon protein, putative, CACTA, En/Spm sub-class, expressed
6	8718379	G	A	A	29	0,29	G	44	44,0	upstream		LOC_Os06g15350	transposon protein, putative, CACTA, En/Spm sub-class, expressed
6	8719047	T	C	C	29	0,29	T	34	34,0	upstream		LOC_Os06g15350	transposon protein, putative, CACTA, En/Spm sub-class, expressed
6	8719077	C	T	T	27	0,27	C	33	33,0	upstream		LOC_Os06g15350	transposon protein, putative, CACTA, En/Spm sub-class, expressed
6	8719088	A	G	G	27	0,27	A	34	34,0	upstream		LOC_Os06g15350	transposon protein, putative, CACTA, En/Spm sub-class, expressed
6	8719132	A	G	G	28	1,27	A	40	40,0	upstream		LOC_Os06g15350	transposon protein, putative, CACTA, En/Spm sub-class, expressed
6	8719196	G	T	T	31	1,30	G	40	40,0	upstream		LOC_Os06g15350	transposon protein, putative, CACTA, En/Spm sub-class, expressed
6	8719361	T	C	C	25	1,24	T	43	43,0	upstream		LOC_Os06g15350	transposon protein, putative, CACTA, En/Spm sub-class, expressed
6	8719382	G	A	A	21	1,20	G	44	44,0	upstream		LOC_Os06g15350	transposon protein, putative, CACTA, En/Spm sub-class, expressed
6	8719553	C	T	T	33	0,33	C	30	30,0	upstream		LOC_Os06g15350	transposon protein, putative, CACTA, En/Spm sub-class, expressed
6	8719627	T	G	G	25	0,25	T	36	36,0	upstream		LOC_Os06g15350	transposon protein, putative, CACTA, En/Spm sub-class, expressed
6	8719641	C	T	T	25	0,25	C	37	37,0	upstream		LOC_Os06g15350	transposon protein, putative, CACTA, En/Spm sub-class, expressed
6	8719690	C	G	G	28	0,28	C	31	31,0	upstream		LOC_Os06g15350	transposon protein, putative, CACTA, En/Spm sub-class, expressed
6	8719713	A	G	G	32	0,32	A	32	32,0	upstream		LOC_Os06g15350	transposon protein, putative, CACTA, En/Spm sub-class, expressed
6	8719719	A	C	C	32	0,32	A	29	29,0	upstream		LOC_Os06g15350	transposon protein, putative, CACTA, En/Spm sub-class, expressed
6	8719781	A	G	G	36	0,36	A	40	40,0	upstream		LOC_Os06g15350	transposon protein, putative, CACTA, En/Spm sub-class, expressed
6	8719821	T	A	A	31	0,31	T	37	37,0	upstream		LOC_Os06g15350	transposon protein, putative, CACTA, En/Spm sub-class, expressed
6	8720107	G	A	A	16	0,16	G	18	18,0	upstream		LOC_Os06g15350	transposon protein, putative, CACTA, En/Spm sub-class, expressed
6	8720136	T	A	T	13	13,0	A	19	0,19	upstream		LOC_Os06g15350	transposon protein, putative, CACTA, En/Spm sub-class, expressed
6	8720386	A	C	C	11	0,11	A	11	11,0	upstream		LOC_Os06g15350	transposon protein, putative, CACTA, En/Spm sub-class, expressed
6	8722977	C	T	T	21	0,21	C	28	28,0	splice_site_region		LOC_Os06g15360	RAD23 DNA repair protein, putative, expressed
6	8734788	C	T	T	22	0,22	C	21	21,0	upstream		LOC_Os06g15370	peptide transporter PTR2, putative, expressed
6	8734876	G	A	A	19	0,19	G	22	22,0	upstream		LOC_Os06g15370	peptide transporter PTR2, putative, expressed
6	8734951	T	C	C	11	0,11	T	22	22,0	upstream		LOC_Os06g15370	peptide transporter PTR2, putative, expressed
6	8735549	T	C	C	20	0,20	T	18	18,0	upstream		LOC_Os06g15370	peptide transporter PTR2, putative, expressed
6	8735587	C	G	G	21	0,21	C	19	19,0	upstream		LOC_Os06g15370	peptide transporter PTR2, putative, expressed
6	8735611	G	A	A	22	0,22	G	24	24,0	upstream		LOC_Os06g15370	peptide transporter PTR2, putative, expressed
6	8735747	T	C	C	31	0,31	T	36	36,0	upstream		LOC_Os06g15370	peptide transporter PTR2, putative, expressed
6	8735791	G	A	G	32	31,1	A	29	0,29	upstream		LOC_Os06g15370	peptide transporter PTR2, putative, expressed
6	8735844	G	A	G	36	36,0	A	28	0,28	upstream		LOC_Os06g15370	peptide transporter PTR2, putative, expressed
6	8735954	G	A	G	35	35,0	A	37	0,37	upstream		LOC_Os06g15370	peptide transporter PTR2, putative, expressed
6	8735999	A	G	G	33	0,33	A	32	32,0	upstream		LOC_Os06g15370	peptide transporter PTR2, putative, expressed
6	8736059	T	C	C	34	0,34	T	29	29,0	upstream		LOC_Os06g15370	peptide transporter PTR2, putative, expressed
6	8736073	G	A	A	27	0,27	G	32	32,0	upstream		LOC_Os06g15370	peptide transporter PTR2, putative, expressed
6	8736158	G	A	A	28	0,28	G	31	31,0	upstream		LOC_Os06g15370	peptide transporter PTR2, putative, expressed
6	8736464	C	T	T	19	0,19	C	28	27,1	upstream		LOC_Os06g15370	peptide transporter PTR2, putative, expressed
6	8736604	A	T	T	23	0,23	A	31	31,0	upstream		LOC_Os06g15370	peptide transporter PTR2, putative, expressed
6	8736632	A	T	A	21	21,0	T	27	0,27	upstream		LOC_Os06g15370	peptide transporter PTR2, putative, expressed
6	8736705	T	A	A	18	0,18	T	29	29,0	upstream		LOC_Os06g15370	peptide transporter PTR2, putative, expressed
6	8736734	C	A	A	19	0,19	C	29	29,0	upstream		LOC_Os06g15370	peptide transporter PTR2, putative, expressed
6	8736780	A	G	G	21	0,21	A	35	35,0	upstream		LOC_Os06g15370	peptide transporter PTR2, putative, expressed
6	8736788	G	A	A	24	0,24	G	35	35,0	upstream		LOC_Os06g15370	peptide transporter PTR2, putative, expressed
6	8736796	G	A	A	26	0,26	G	37	37,0	upstream		LOC_Os06g15370	peptide transporter PTR2, putative, expressed
6	8736894	C	T	T	24	0,24	C	30	30,0	upstream		LOC_Os06g15370	peptide transporter PTR2, putative, expressed
6	8736965	C	T	T	20	0,20	C	42	42,0	upstream		LOC_Os06g15370	peptide transporter PTR2, putative, expressed
6	8736977	A	G	G	20	0,20	A	41	41,0	upstream		LOC_Os06g15370	peptide transporter PTR2, putative, expressed
6	8737065	T	C	C	25	0,25	T	32	32,0	upstream		LOC_Os06g15370	peptide transporter PTR2, putative, expressed
6	8737154	T	C	C	12	0,12	T	24	24,0	upstream		LOC_Os06g15370	peptide transporter PTR2, putative, expressed
6	8737198	G	A	A	15	0,15	G	26	26,0	upstream		LOC_Os06g15370	peptide transporter PTR2, putative, expressed
6	8737221	G	A	A	14	0,14	G	25	25,0	upstream		LOC_Os06g15370	peptide transporter PTR2, putative, expressed
6	8737241	T	C	C	13	0,13	T	28	28,0	upstream		LOC_Os06g15370	peptide transporter PTR2, putative, expressed
6	8737513	G	A	A	17	1,16	G	18	18,0	upstream		LOC_Os06g15370	peptide transporter PTR2, putative, expressed
6	8737532	T	C	C	20	1,19	T	18	18,0	upstream		LOC_Os06g15370	peptide transporter PTR2, putative, expressed
6	8737699	T	G	G	25	1,24	T	25	25,0	upstream		LOC_Os06g15370	peptide transporter PTR2, putative, expressed
6	8737726	C	T	T	22	1,21	C	21	21,0	upstream		LOC_Os06g15370	peptide transporter PTR2, putative, expressed
6	8737766	G	A	A	27	1,26	G	23	23,0	upstream		LOC_Os06g15370	peptide transporter PTR2, putative, expressed
6	8737782	G	T	T	25	1,24	G	24	24,0	upstream		LOC_Os06g15370	peptide transporter PTR2, putative, expressed
6	8738093	T	C	C	33	0,33	T	30	30,0	upstream		LOC_Os06g15370	peptide transporter PTR2, putative, expressed
6	8738272	T	G	G	25	0,25	T	36	36,0	upstream		LOC_Os06g15370	peptide transporter PTR2, putative, expressed
6	8738462	G	C	C	23	1,22	G	31	31,0	upstream		LOC_Os06g15370	peptide transporter PTR2, putative, expressed
6	8738563	A	G	G	29	0,29	A	30	30,0	upstream		LOC_Os06g15370	peptide transporter PTR2, putative, expressed
6	8738654	C	T	T	28	1,27	C	23	23,0	upstream		LOC_Os06g15370	peptide transporter PTR2, putative, expressed
6	8738882	G	A	G	44	44,0	A	24	0,24	upstream		LOC_Os06g15370	peptide transporter PTR2, putative, expressed
6	8738990	C	A	A	26	0,26	C	29	29,0	upstream		LOC_Os06g15370	peptide transporter PTR2, putative, expressed
6	8740211	G	A	G	12	12,0	A	6	0,6	non_synonymous_coding	Gcg/Acg	LOC_Os06g15370	peptide transporter PTR2, putative, expressed
6	8744798	C	T	T	12	0,12	C	7	7,0	upstream		LOC_Os06g15380	acylphosphatase, putative, expressed
6	8744962	T	A	A	22	0,22	T	26	26,0	upstream		LOC_Os06g15380	acylphosphatase, putative, expressed
6	8747788	C	T	C	25	25,0	T	23	0,23	upstream		LOC_Os06g15390	acylphosphatase, putative, expressed
6	8756337	C	T	T	36	0,36	C	25	25,0	non_synonymous_coding	Gac/Aac	LOC_Os06g15410	angel, putative, expressed
6	8767899	T	C	Y	27	18,9	T	19	18,1	non_synonymous_coding	Aca/Gca	LOC_Os06g15430	expressed protein
6	8769522	C	G	G	34	0,34	C	26	26,0	upstream		LOC_Os06g15430	expressed protein
6	8770070	T	C	Y	33	27,6	T	16	16,0	upstream		LOC_Os06g15430	expressed protein
6	8770070	T	C	Y	33	27,6	T	16	16,0	upstream		LOC_Os06g15430	expressed protein
6	8770140	A	G	R	31	24,7	A	18	18,0	upstream		LOC_Os06g15430	expressed protein
6	8770149	C	G	S	28	22,6	C	19	19,0	upstream		LOC_Os06g15430	expressed protein
6	8770233	G	A	R	30	24,6	G	17	17,0	upstream		LOC_Os06g15430	expressed protein
6	8770239	A	G	R	31	24,7	A	19	19,0	upstream		LOC_Os06g15430	expressed protein
6	8770275	C	T	Y	34	27,7	C	14	14,0	upstream		LOC_Os06g15430	expressed protein
6	8770282	T	C	Y	33	17,16	T	13	13,0	upstream		LOC_Os06g15430	expressed protein
6	8770294	T	C	Y	34	19,15	T	12	12,0	upstream		LOC_Os06g15430	expressed protein
6	8774420	A	T	T	10	0,10	A	10	10,0	upstream		LOC_Os06g15450	retrotransposon protein, putative, Ty1-copia subclass
6	8774594	C	T	T	6	0,6	C	3	3,0	upstream		LOC_Os06g15450	retrotransposon protein, putative, Ty1-copia subclass
6	8774621	C	T	T	2	0,2	C	0	0,0	upstream		LOC_Os06g15450	retrotransposon protein, putative, Ty1-copia subclass
6	8775981	C	T	T	21	0,21	C	24	24,0	non_synonymous_coding	Gat/Aat	LOC_Os06g15460	retrotransposon protein, putative, Ty1-copia subclass, expressed
6	8777760	C	T	T	9	0,9	C	11	11,0	non_synonymous_coding	Gag/Aag	LOC_Os06g15460	retrotransposon protein, putative, Ty1-copia subclass, expressed
6	8778674	C	T	C	20	20,0	T	32	0,32	non_synonymous_coding	cGc/cAc	LOC_Os06g15460	retrotransposon protein, putative, Ty1-copia subclass, expressed
6	8780216	C	T	T	26	0,26	C	23	23,0	upstream		LOC_Os06g15460	retrotransposon protein, putative, Ty2-copia subclass, expressed
6	8780615	C	T	C	30	30,0	T	37	0,37	upstream		LOC_Os06g15460	retrotransposon protein, putative, Ty5-copia subclass, expressed
6	8783516	G	A	A	21	0,21	G	35	35,0	non_synonymous_coding	Gac/Aac	LOC_Os06g15470	retrotransposon protein, putative, unclassified, expressed
6	8787755	C	T	C	17	17,0	T	23	0,23	non_synonymous_coding	Gtg/Atg	LOC_Os06g15480	transcription factor, putative, expressed
6	8788960	T	G	T	15	15,0	G	15	0,15	upstream		LOC_Os06g15480	transcription factor, putative, expressed
6	8789135	T	C	T	21	21,0	C	18	0,18	upstream		LOC_Os06g15480	transcription factor, putative, expressed
6	8789292	C	T	T	27	0,27	C	12	12,0	upstream		LOC_Os06g15480	transcription factor, putative, expressed
6	8789449	A	G	G	15	0,15	A	4	4,0	upstream		LOC_Os06g15480	transcription factor, putative, expressed
6	8789612	C	T	T	21	0,21	C	5	5,0	upstream		LOC_Os06g15480	transcription factor, putative, expressed
6	8789785	T	A	T	21	21,0	A	14	0,14	upstream		LOC_Os06g15480	transcription factor, putative, expressed
6	8789810	C	T	T	21	0,21	C	12	12,0	upstream		LOC_Os06g15480	transcription factor, putative, expressed
6	8789845	G	A	G	22	22,0	A	9	0,9	upstream		LOC_Os06g15480	transcription factor, putative, expressed
6	8789909	G	T	T	17	0,17	G	13	13,0	upstream		LOC_Os06g15480	transcription factor, putative, expressed
6	8790363	A	G	G	20	0,20	A	29	29,0	upstream		LOC_Os06g15480	transcription factor, putative, expressed
6	8790662	A	G	A	25	25,0	G	33	0,33	upstream		LOC_Os06g15480	transcription factor, putative, expressed
6	8790673	C	T	T	27	0,27	C	32	32,0	upstream		LOC_Os06g15480	transcription factor, putative, expressed
6	8790830	T	C	C	30	0,30	T	30	30,0	upstream		LOC_Os06g15480	transcription factor, putative, expressed
6	8790843	A	G	G	28	0,28	A	28	28,0	upstream		LOC_Os06g15480	transcription factor, putative, expressed
6	8790900	G	T	T	23	0,23	G	25	25,0	upstream		LOC_Os06g15480	transcription factor, putative, expressed
6	8790972	C	T	T	19	0,19	C	33	33,0	upstream		LOC_Os06g15480	transcription factor, putative, expressed
6	8791024	A	G	G	21	1,20	A	30	30,0	upstream		LOC_Os06g15480	transcription factor, putative, expressed
6	8791117	C	T	T	22	0,22	C	21	21,0	upstream		LOC_Os06g15480	transcription factor, putative, expressed
6	8791225	C	T	T	20	0,20	C	30	30,0	upstream		LOC_Os06g15480	transcription factor, putative, expressed
6	8791234	G	A	A	18	0,18	G	28	28,0	upstream		LOC_Os06g15480	transcription factor, putative, expressed
6	8791338	G	A	A	17	0,17	G	20	20,0	upstream		LOC_Os06g15480	transcription factor, putative, expressed
6	8791345	C	T	T	18	0,18	C	20	20,0	upstream		LOC_Os06g15480	transcription factor, putative, expressed
6	8791364	G	A	A	21	0,21	G	21	21,0	upstream		LOC_Os06g15480	transcription factor, putative, expressed
6	8791370	G	A	A	22	0,22	G	23	23,0	upstream		LOC_Os06g15480	transcription factor, putative, expressed
6	8791440	C	T	T	31	0,31	C	20	20,0	upstream		LOC_Os06g15480	transcription factor, putative, expressed
6	8791499	C	T	C	29	29,0	T	16	0,16	upstream		LOC_Os06g15480	transcription factor, putative, expressed
6	8791611	C	T	T	17	0,17	C	18	18,0	upstream		LOC_Os06g15480	transcription factor, putative, expressed
6	8791731	G	A	A	41	0,41	G	26	26,0	upstream		LOC_Os06g15480	transcription factor, putative, expressed
6	8791886	C	T	T	25	0,25	C	23	23,0	upstream		LOC_Os06g15480	transcription factor, putative, expressed
6	8791920	C	T	T	20	0,20	C	28	28,0	upstream		LOC_Os06g15480	transcription factor, putative, expressed
6	8791943	G	A	A	22	0,22	G	24	24,0	upstream		LOC_Os06g15480	transcription factor, putative, expressed
6	8791977	A	G	G	26	0,26	A	30	30,0	upstream		LOC_Os06g15480	transcription factor, putative, expressed
6	8792011	T	C	C	26	0,26	T	29	29,0	upstream		LOC_Os06g15480	transcription factor, putative, expressed
6	8792036	G	A	G	25	25,0	A	25	0,25	upstream		LOC_Os06g15480	transcription factor, putative, expressed
6	8792116	C	T	T	11	0,11	C	23	23,0	upstream		LOC_Os06g15480	transcription factor, putative, expressed
6	8792213	G	A	A	17	0,17	G	13	13,0	upstream		LOC_Os06g15480	transcription factor, putative, expressed
6	8792257	T	C	C	18	0,18	T	18	18,0	upstream		LOC_Os06g15480	transcription factor, putative, expressed
6	8792354	C	T	C	9	9,0	T	13	0,13	non_synonymous_coding	Cgg/Tgg	LOC_Os06g15490	expressed protein
6	8792760	G	A	G	16	16,0	A	31	1,30	non_synonymous_coding	cGc/cAc	LOC_Os06g15490	expressed protein
6	8794943	T	C	N	.	.	Y	76	64,12	upstream		LOC_Os06g15490	expressed protein
6	8795006	A	G	N	.	.	R	114	52,62	upstream		LOC_Os06g15490	expressed protein
6	8796996	A	G	N	.	.	G	10	0,10	non_synonymous_coding	Aca/Gca	LOC_Os06g15500	retrotransposon protein, putative, unclassified, expressed
6	8797029	C	T	N	.	.	Y	25	15,10	stop_gained	Cag/Tag	LOC_Os06g15500	retrotransposon protein, putative, unclassified, expressed
6	8797069	G	A	N	.	.	R	46	37,9	non_synonymous_coding	cGt/cAt	LOC_Os06g15500	retrotransposon protein, putative, unclassified, expressed
6	8801636	T	C	N	.	.	Y	40	10,30	non_synonymous_coding	Tcc/Ccc	LOC_Os06g15510	transposon protein, putative, unclassified, expressed
6	8802459	G	A	N	.	.	R	24	16,8	stop_gained	tGg/tAg	LOC_Os06g15510	transposon protein, putative, unclassified, expressed
6	8802482	C	T	N	.	.	Y	23	11,12	non_synonymous_coding	Ctc/Ttc	LOC_Os06g15510	transposon protein, putative, unclassified, expressed
6	8805683	T	C	Y	15	2,13	T	14	14,0	non_synonymous_coding	Ttc/Ctc	LOC_Os06g15530	retrotransposon protein, putative, Ty3-gypsy subclass
6	8814711	T	C	C	16	0,16	T	32	31,1	upstream		LOC_Os06g15550	ubiquitin carboxyl-terminal hydrolase, family 1, putative, expressed
6	8814719	G	A	A	16	1,15	G	30	30,0	upstream		LOC_Os06g15550	ubiquitin carboxyl-terminal hydrolase, family 1, putative, expressed
6	8814726	T	A,C	C	15	0,0,15	A	29	0,29,0	upstream		LOC_Os06g15550	ubiquitin carboxyl-terminal hydrolase, family 1, putative, expressed
6	8814958	T	C	C	26	0,26	T	32	32,0	upstream		LOC_Os06g15550	ubiquitin carboxyl-terminal hydrolase, family 1, putative, expressed
6	8815009	A	G	G	23	0,23	A	34	34,0	upstream		LOC_Os06g15550	ubiquitin carboxyl-terminal hydrolase, family 1, putative, expressed
6	8815062	A	G	A	26	26,0	G	24	0,24	upstream		LOC_Os06g15550	ubiquitin carboxyl-terminal hydrolase, family 1, putative, expressed
6	8815122	T	C	C	29	0,29	T	35	35,0	upstream		LOC_Os06g15550	ubiquitin carboxyl-terminal hydrolase, family 1, putative, expressed
6	8815152	T	C	C	33	0,33	T	37	37,0	upstream		LOC_Os06g15550	ubiquitin carboxyl-terminal hydrolase, family 1, putative, expressed
6	8815195	A	G	G	32	1,31	A	35	35,0	upstream		LOC_Os06g15550	ubiquitin carboxyl-terminal hydrolase, family 1, putative, expressed
6	8815258	G	T	G	30	29,1	T	25	0,25	upstream		LOC_Os06g15550	ubiquitin carboxyl-terminal hydrolase, family 1, putative, expressed
6	8815275	G	T	T	26	1,25	G	24	24,0	upstream		LOC_Os06g15550	ubiquitin carboxyl-terminal hydrolase, family 1, putative, expressed
6	8815299	C	T	T	26	1,25	C	23	23,0	upstream		LOC_Os06g15550	ubiquitin carboxyl-terminal hydrolase, family 1, putative, expressed
6	8815402	A	G	A	25	25,0	G	24	0,24	upstream		LOC_Os06g15550	ubiquitin carboxyl-terminal hydrolase, family 1, putative, expressed
6	8815704	T	A	T	20	20,0	A	16	1,15	upstream		LOC_Os06g15550	ubiquitin carboxyl-terminal hydrolase, family 1, putative, expressed
6	8817176	T	A	T	24	24,0	A	41	0,41	upstream		LOC_Os06g15550	ubiquitin carboxyl-terminal hydrolase, family 1, putative, expressed
6	8817628	C	T	C	28	28,0	T	36	0,36	upstream		LOC_Os06g15550	ubiquitin carboxyl-terminal hydrolase, family 1, putative, expressed
6	8819564	G	T	G	30	29,1	T	28	0,28	upstream		LOC_Os06g15550	ubiquitin carboxyl-terminal hydrolase, family 1, putative, expressed
6	8819923	G	T	G	14	14,0	T	24	0,24	upstream		LOC_Os06g15550	ubiquitin carboxyl-terminal hydrolase, family 1, putative, expressed
6	8819970	G	A	G	12	12,0	A	28	0,28	upstream		LOC_Os06g15550	ubiquitin carboxyl-terminal hydrolase, family 1, putative, expressed
6	8820387	T	C	T	17	17,0	C	20	0,20	upstream		LOC_Os06g15550	ubiquitin carboxyl-terminal hydrolase, family 1, putative, expressed
6	8820748	C	G	G	22	0,22	C	22	22,0	upstream		LOC_Os06g15550	ubiquitin carboxyl-terminal hydrolase, family 1, putative, expressed
6	8820786	G	T	T	25	0,25	G	23	23,0	upstream		LOC_Os06g15550	ubiquitin carboxyl-terminal hydrolase, family 1, putative, expressed
6	8820793	G	A	A	27	0,27	G	24	24,0	upstream		LOC_Os06g15550	ubiquitin carboxyl-terminal hydrolase, family 1, putative, expressed
6	8820836	T	C	T	23	22,1	C	26	0,26	upstream		LOC_Os06g15550	ubiquitin carboxyl-terminal hydrolase, family 1, putative, expressed
6	8820864	T	G	G	24	1,23	T	26	26,0	upstream		LOC_Os06g15550	ubiquitin carboxyl-terminal hydrolase, family 1, putative, expressed
6	8820872	C	A	A	24	1,23	C	27	27,0	upstream		LOC_Os06g15550	ubiquitin carboxyl-terminal hydrolase, family 1, putative, expressed
6	8820922	T	C	C	20	1,19	T	30	30,0	upstream		LOC_Os06g15550	ubiquitin carboxyl-terminal hydrolase, family 1, putative, expressed
6	8820929	T	G	G	22	0,22	T	29	29,0	upstream		LOC_Os06g15550	ubiquitin carboxyl-terminal hydrolase, family 1, putative, expressed
6	8821165	A	G	A	37	35,2	G	23	0,23	upstream		LOC_Os06g15550	ubiquitin carboxyl-terminal hydrolase, family 1, putative, expressed
6	8821245	C	T	C	22	22,0	T	28	0,28	upstream		LOC_Os06g15550	ubiquitin carboxyl-terminal hydrolase, family 1, putative, expressed
6	8821349	C	T	C	28	28,0	T	32	0,32	upstream		LOC_Os06g15550	ubiquitin carboxyl-terminal hydrolase, family 1, putative, expressed
6	8821749	G	C	G	24	24,0	C	30	0,30	upstream		LOC_Os06g15550	ubiquitin carboxyl-terminal hydrolase, family 1, putative, expressed
6	8821901	C	T	C	9	9,0	T	10	0,10	upstream		LOC_Os06g15550	ubiquitin carboxyl-terminal hydrolase, family 1, putative, expressed
6	8824629	G	A	A	18	1,17	G	18	18,0	upstream		LOC_Os06g15560	expressed protein
6	8824864	C	T	C	18	18,0	T	28	0,28	upstream		LOC_Os06g15560	expressed protein
6	8826873	T	C	C	17	0,17	T	19	19,0	non_synonymous_coding	tTc/tCc	LOC_Os06g15560	expressed protein
6	8832808	C	T	T	28	0,28	C	28	28,0	upstream		LOC_Os06g15580	hypothetical protein
6	8833270	G	A	A	33	0,33	G	32	32,0	upstream		LOC_Os06g15580	hypothetical protein
6	8836043	T	G	G	33	0,33	T	31	31,0	upstream		LOC_Os06g15590	uncharacterized Cys-rich domain containing protein, putative
6	8836127	A	G	A	29	29,0	G	20	0,20	upstream		LOC_Os06g15590	uncharacterized Cys-rich domain containing protein, putative
6	8837900	A	G	G	16	0,16	A	12	12,0	non_synonymous_coding	gTg/gCg	LOC_Os06g15600	plastocyanin-like domain containing protein, putative, expressed
6	8838012	G	A	A	9	0,9	G	12	12,0	upstream		LOC_Os06g15600	plastocyanin-like domain containing protein, putative, expressed
6	8838115	T	A	A	16	0,16	T	18	18,0	upstream		LOC_Os06g15600	plastocyanin-like domain containing protein, putative, expressed
6	8838143	C	T	T	19	0,19	C	22	22,0	upstream		LOC_Os06g15600	plastocyanin-like domain containing protein, putative, expressed
6	8838250	C	T	T	13	0,13	C	26	26,0	upstream		LOC_Os06g15600	plastocyanin-like domain containing protein, putative, expressed
6	8838280	C	T	T	17	0,17	C	27	27,0	upstream		LOC_Os06g15600	plastocyanin-like domain containing protein, putative, expressed
6	8838302	C	T	T	18	0,18	C	25	25,0	upstream		LOC_Os06g15600	plastocyanin-like domain containing protein, putative, expressed
6	8838329	G	A	A	17	0,17	G	24	24,0	upstream		LOC_Os06g15600	plastocyanin-like domain containing protein, putative, expressed
6	8838336	T	C	C	16	0,16	T	26	26,0	upstream		LOC_Os06g15600	plastocyanin-like domain containing protein, putative, expressed
6	8838349	A	T	T	18	0,18	A	27	27,0	upstream		LOC_Os06g15600	plastocyanin-like domain containing protein, putative, expressed
6	8838386	G	A	A	22	0,22	G	30	30,0	upstream		LOC_Os06g15600	plastocyanin-like domain containing protein, putative, expressed
6	8838398	C	T	T	25	0,25	C	31	31,0	upstream		LOC_Os06g15600	plastocyanin-like domain containing protein, putative, expressed
6	8838414	C	T	T	24	0,24	C	35	35,0	upstream		LOC_Os06g15600	plastocyanin-like domain containing protein, putative, expressed
6	8838427	C	T	T	26	0,26	C	36	36,0	upstream		LOC_Os06g15600	plastocyanin-like domain containing protein, putative, expressed
6	8838484	A	G	G	24	0,24	A	29	29,0	upstream		LOC_Os06g15600	plastocyanin-like domain containing protein, putative, expressed
6	8838515	C	A	A	18	0,18	C	25	25,0	upstream		LOC_Os06g15600	plastocyanin-like domain containing protein, putative, expressed
6	8838619	G	C	C	24	0,24	G	25	25,0	upstream		LOC_Os06g15600	plastocyanin-like domain containing protein, putative, expressed
6	8838701	G	A	A	23	0,23	G	22	22,0	upstream		LOC_Os06g15600	plastocyanin-like domain containing protein, putative, expressed
6	8839106	A	G	G	5	0,5	A	26	26,0	upstream		LOC_Os06g15600	plastocyanin-like domain containing protein, putative, expressed
6	8839124	T	C	C	9	0,9	T	23	23,0	upstream		LOC_Os06g15600	plastocyanin-like domain containing protein, putative, expressed
6	8839198	C	T	T	20	0,20	C	25	25,0	upstream		LOC_Os06g15600	plastocyanin-like domain containing protein, putative, expressed
6	8839303	G	A	A	27	0,27	G	27	27,0	upstream		LOC_Os06g15600	plastocyanin-like domain containing protein, putative, expressed
6	8839349	C	G	G	25	0,25	C	20	20,0	upstream		LOC_Os06g15600	plastocyanin-like domain containing protein, putative, expressed
6	8839371	C	T	T	21	0,21	C	22	22,0	upstream		LOC_Os06g15600	plastocyanin-like domain containing protein, putative, expressed
6	8839616	T	C	C	36	0,36	T	32	32,0	upstream		LOC_Os06g15600	plastocyanin-like domain containing protein, putative, expressed
6	8839636	C	G	G	34	0,34	C	33	33,0	upstream		LOC_Os06g15600	plastocyanin-like domain containing protein, putative, expressed
6	8839643	T	G	G	30	0,30	T	30	30,0	upstream		LOC_Os06g15600	plastocyanin-like domain containing protein, putative, expressed
6	8839759	G	A	A	31	1,30	G	36	36,0	upstream		LOC_Os06g15600	plastocyanin-like domain containing protein, putative, expressed
6	8839768	G	A	A	31	1,30	G	35	35,0	upstream		LOC_Os06g15600	plastocyanin-like domain containing protein, putative, expressed
6	8839775	A	G	G	28	1,27	A	35	35,0	upstream		LOC_Os06g15600	plastocyanin-like domain containing protein, putative, expressed
6	8839797	A	G	G	27	1,26	A	31	31,0	upstream		LOC_Os06g15600	plastocyanin-like domain containing protein, putative, expressed
6	8839820	G	A	A	27	1,26	G	33	33,0	upstream		LOC_Os06g15600	plastocyanin-like domain containing protein, putative, expressed
6	8839832	G	A	A	26	0,26	G	32	32,0	upstream		LOC_Os06g15600	plastocyanin-like domain containing protein, putative, expressed
6	8839891	G	A	A	33	0,33	G	37	37,0	upstream		LOC_Os06g15600	plastocyanin-like domain containing protein, putative, expressed
6	8840079	A	C	C	40	0,40	A	37	37,0	upstream		LOC_Os06g15600	plastocyanin-like domain containing protein, putative, expressed
6	8840222	C	T	T	31	0,31	C	25	25,0	upstream		LOC_Os06g15600	plastocyanin-like domain containing protein, putative, expressed
6	8840361	C	A	A	21	0,21	C	11	11,0	upstream		LOC_Os06g15600	plastocyanin-like domain containing protein, putative, expressed
6	8840383	T	C	C	15	0,15	T	8	8,0	upstream		LOC_Os06g15600	plastocyanin-like domain containing protein, putative, expressed
6	8840408	C	T	T	8	0,8	C	3	3,0	upstream		LOC_Os06g15600	plastocyanin-like domain containing protein, putative, expressed
6	8840415	T	C	C	5	0,5	T	2	2,0	upstream		LOC_Os06g15600	plastocyanin-like domain containing protein, putative, expressed
6	8840492	C	T	T	17	0,17	C	17	17,0	upstream		LOC_Os06g15600	plastocyanin-like domain containing protein, putative, expressed
6	8840602	A	G	G	21	0,21	A	14	14,0	upstream		LOC_Os06g15600	plastocyanin-like domain containing protein, putative, expressed
6	8840667	C	A	A	6	0,6	C	13	13,0	upstream		LOC_Os06g15600	plastocyanin-like domain containing protein, putative, expressed
6	8840728	C	T	T	13	0,13	C	18	18,0	upstream		LOC_Os06g15600	plastocyanin-like domain containing protein, putative, expressed
6	8840747	T	C	C	15	0,15	T	19	19,0	upstream		LOC_Os06g15600	plastocyanin-like domain containing protein, putative, expressed
6	8840839	G	A	A	23	0,23	G	12	12,0	upstream		LOC_Os06g15600	plastocyanin-like domain containing protein, putative, expressed
6	8840870	G	A	A	17	0,17	G	11	11,0	upstream		LOC_Os06g15600	plastocyanin-like domain containing protein, putative, expressed
6	8840912	T	C	C	10	0,10	T	16	16,0	upstream		LOC_Os06g15600	plastocyanin-like domain containing protein, putative, expressed
6	8840923	T	C	C	8	0,8	T	19	19,0	upstream		LOC_Os06g15600	plastocyanin-like domain containing protein, putative, expressed
6	8840937	C	T	T	6	0,6	C	18	18,0	upstream		LOC_Os06g15600	plastocyanin-like domain containing protein, putative, expressed
6	8840946	C	T	T	6	0,6	C	18	18,0	upstream		LOC_Os06g15600	plastocyanin-like domain containing protein, putative, expressed
6	8841094	A	T	T	2	0,2	A	77	77,0	upstream		LOC_Os06g15600	plastocyanin-like domain containing protein, putative, expressed
6	8841143	T	C	C	2	0,2	T	63	63,0	upstream		LOC_Os06g15600	plastocyanin-like domain containing protein, putative, expressed
6	8841157	C	T	T	2	0,2	C	56	56,0	upstream		LOC_Os06g15600	plastocyanin-like domain containing protein, putative, expressed
6	8842233	A	T	N	.	.	W	59	49,10	upstream		LOC_Os06g15600	plastocyanin-like domain containing protein, putative, expressed
6	8846862	C	T	T	17	0,17	C	21	21,0	non_synonymous_coding	Gcc/Acc	LOC_Os06g15610	hypothetical protein
6	8846876	G	A	A	13	0,13	G	13	13,0	non_synonymous_coding	cCg/cTg	LOC_Os06g15610	hypothetical protein
6	8847104	C	T	T	10	0,10	C	20	20,0	upstream		LOC_Os06g15610	hypothetical protein
6	8847144	T	C	C	17	0,17	T	22	22,0	upstream		LOC_Os06g15610	hypothetical protein
6	8847150	A	G	G	18	0,18	A	23	23,0	upstream		LOC_Os06g15610	hypothetical protein
6	8848614	C	T	Y	8	1,7	C	11	11,0	non_synonymous_coding	cGc/cAc	LOC_Os06g15620	GASR7 - Gibberellin-regulated GASA/GAST/Snakin family protein precursor, expressed
6	8848740	A	C	C	12	0,12	A	10	10,0	non_synonymous_coding	Tcg/Gcg	LOC_Os06g15620	GASR7 - Gibberellin-regulated GASA/GAST/Snakin family protein precursor, expressed
6	8848752	T	C	C	13	0,13	T	10	10,0	non_synonymous_coding	Atc/Gtc	LOC_Os06g15620	GASR7 - Gibberellin-regulated GASA/GAST/Snakin family protein precursor, expressed
6	8849029	G	T	T	18	0,18	G	12	12,0	upstream		LOC_Os06g15620	GASR7 - Gibberellin-regulated GASA/GAST/Snakin family protein precursor, expressed
6	8849087	T	C	C	12	0,12	T	19	19,0	upstream		LOC_Os06g15620	GASR7 - Gibberellin-regulated GASA/GAST/Snakin family protein precursor, expressed
6	8849161	A	T	T	11	0,11	A	20	20,0	upstream		LOC_Os06g15620	GASR7 - Gibberellin-regulated GASA/GAST/Snakin family protein precursor, expressed
6	8849198	A	C	C	8	0,8	A	17	17,0	upstream		LOC_Os06g15620	GASR7 - Gibberellin-regulated GASA/GAST/Snakin family protein precursor, expressed
6	8849695	G	A	A	25	0,25	G	19	19,0	upstream		LOC_Os06g15620	GASR7 - Gibberellin-regulated GASA/GAST/Snakin family protein precursor, expressed
6	8849852	T	C	C	24	0,24	T	29	29,0	upstream		LOC_Os06g15620	GASR7 - Gibberellin-regulated GASA/GAST/Snakin family protein precursor, expressed
6	8849962	C	T	T	28	0,28	C	25	25,0	upstream		LOC_Os06g15620	GASR7 - Gibberellin-regulated GASA/GAST/Snakin family protein precursor, expressed
6	8849973	G	A	A	30	0,30	G	27	27,0	upstream		LOC_Os06g15620	GASR7 - Gibberellin-regulated GASA/GAST/Snakin family protein precursor, expressed
6	8849985	C	T	T	30	0,30	C	26	26,0	upstream		LOC_Os06g15620	GASR7 - Gibberellin-regulated GASA/GAST/Snakin family protein precursor, expressed
6	8850001	G	A	A	31	0,31	G	24	24,0	upstream		LOC_Os06g15620	GASR7 - Gibberellin-regulated GASA/GAST/Snakin family protein precursor, expressed
6	8850110	T	A	A	26	0,26	T	18	18,0	upstream		LOC_Os06g15620	GASR7 - Gibberellin-regulated GASA/GAST/Snakin family protein precursor, expressed
6	8850474	G	T	T	16	0,16	G	10	10,0	upstream		LOC_Os06g15620	GASR7 - Gibberellin-regulated GASA/GAST/Snakin family protein precursor, expressed
6	8850890	G	T	T	13	0,13	G	15	15,0	upstream		LOC_Os06g15620	GASR7 - Gibberellin-regulated GASA/GAST/Snakin family protein precursor, expressed
6	8851081	T	G	G	18	0,18	T	18	18,0	upstream		LOC_Os06g15620	GASR7 - Gibberellin-regulated GASA/GAST/Snakin family protein precursor, expressed
6	8851094	T	G	G	19	0,19	T	18	18,0	upstream		LOC_Os06g15620	GASR7 - Gibberellin-regulated GASA/GAST/Snakin family protein precursor, expressed
6	8851147	C	T	T	24	0,24	C	16	16,0	upstream		LOC_Os06g15620	GASR7 - Gibberellin-regulated GASA/GAST/Snakin family protein precursor, expressed
6	8851180	C	A	A	15	0,15	C	12	12,0	upstream		LOC_Os06g15620	GASR7 - Gibberellin-regulated GASA/GAST/Snakin family protein precursor, expressed
6	8851234	T	C	C	13	0,13	T	14	14,0	upstream		LOC_Os06g15620	GASR7 - Gibberellin-regulated GASA/GAST/Snakin family protein precursor, expressed
6	8851247	G	A	A	10	0,10	G	11	11,0	upstream		LOC_Os06g15620	GASR7 - Gibberellin-regulated GASA/GAST/Snakin family protein precursor, expressed
6	8851262	T	C	C	10	0,10	T	12	12,0	upstream		LOC_Os06g15620	GASR7 - Gibberellin-regulated GASA/GAST/Snakin family protein precursor, expressed
6	8851272	G	A	A	9	0,9	G	14	14,0	upstream		LOC_Os06g15620	GASR7 - Gibberellin-regulated GASA/GAST/Snakin family protein precursor, expressed
6	8851280	T	C	C	11	0,11	T	13	13,0	upstream		LOC_Os06g15620	GASR7 - Gibberellin-regulated GASA/GAST/Snakin family protein precursor, expressed
6	8851316	G	A	A	15	0,15	G	12	12,0	upstream		LOC_Os06g15620	GASR7 - Gibberellin-regulated GASA/GAST/Snakin family protein precursor, expressed
6	8851339	A	G	G	14	0,14	A	12	12,0	upstream		LOC_Os06g15620	GASR7 - Gibberellin-regulated GASA/GAST/Snakin family protein precursor, expressed
6	8851350	G	A	A	14	0,14	G	13	13,0	upstream		LOC_Os06g15620	GASR7 - Gibberellin-regulated GASA/GAST/Snakin family protein precursor, expressed
6	8851358	T	C	C	14	0,14	T	13	13,0	upstream		LOC_Os06g15620	GASR7 - Gibberellin-regulated GASA/GAST/Snakin family protein precursor, expressed
6	8851386	C	A	A	14	0,14	C	16	16,0	upstream		LOC_Os06g15620	GASR7 - Gibberellin-regulated GASA/GAST/Snakin family protein precursor, expressed
6	8851448	C	T	T	11	0,11	C	13	13,0	upstream		LOC_Os06g15620	GASR7 - Gibberellin-regulated GASA/GAST/Snakin family protein precursor, expressed
6	8851577	T	C	C	5	0,5	T	8	8,0	upstream		LOC_Os06g15620	GASR7 - Gibberellin-regulated GASA/GAST/Snakin family protein precursor, expressed
6	8851615	A	G	G	5	0,5	A	8	8,0	upstream		LOC_Os06g15620	GASR7 - Gibberellin-regulated GASA/GAST/Snakin family protein precursor, expressed
6	8851628	T	C	C	5	0,5	T	11	11,0	upstream		LOC_Os06g15620	GASR7 - Gibberellin-regulated GASA/GAST/Snakin family protein precursor, expressed
6	8851691	C	T	T	2	0,2	C	15	15,0	upstream		LOC_Os06g15620	GASR7 - Gibberellin-regulated GASA/GAST/Snakin family protein precursor, expressed
6	8851734	T	A	A	2	0,2	T	15	15,0	upstream		LOC_Os06g15620	GASR7 - Gibberellin-regulated GASA/GAST/Snakin family protein precursor, expressed
6	8851748	A	G	G	2	0,2	A	16	16,0	upstream		LOC_Os06g15620	GASR7 - Gibberellin-regulated GASA/GAST/Snakin family protein precursor, expressed
6	8851780	A	C	C	2	0,2	A	21	21,0	upstream		LOC_Os06g15620	GASR7 - Gibberellin-regulated GASA/GAST/Snakin family protein precursor, expressed
6	8851850	A	G	N	.	.	G	26	0,26	upstream		LOC_Os06g15620	GASR7 - Gibberellin-regulated GASA/GAST/Snakin family protein precursor, expressed
6	8851918	G	A	A	11	0,11	G	25	25,0	upstream		LOC_Os06g15620	GASR7 - Gibberellin-regulated GASA/GAST/Snakin family protein precursor, expressed
6	8851964	G	T	T	6	0,6	G	30	30,0	upstream		LOC_Os06g15620	GASR7 - Gibberellin-regulated GASA/GAST/Snakin family protein precursor, expressed
6	8852039	C	T	T	5	0,5	C	31	31,0	upstream		LOC_Os06g15620	GASR7 - Gibberellin-regulated GASA/GAST/Snakin family protein precursor, expressed
6	8852086	T	A	A	16	0,16	T	33	33,0	upstream		LOC_Os06g15620	GASR7 - Gibberellin-regulated GASA/GAST/Snakin family protein precursor, expressed
6	8852360	T	C	C	3	0,3	T	20	20,0	upstream		LOC_Os06g15620	GASR7 - Gibberellin-regulated GASA/GAST/Snakin family protein precursor, expressed
6	8852399	C	T	T	4	0,4	C	27	27,0	upstream		LOC_Os06g15620	GASR7 - Gibberellin-regulated GASA/GAST/Snakin family protein precursor, expressed
6	8852405	A	T	T	4	0,4	A	27	27,0	upstream		LOC_Os06g15620	GASR7 - Gibberellin-regulated GASA/GAST/Snakin family protein precursor, expressed
6	8852429	A	C	C	7	0,7	A	27	27,0	upstream		LOC_Os06g15620	GASR7 - Gibberellin-regulated GASA/GAST/Snakin family protein precursor, expressed
6	8852513	G	A	A	17	0,17	G	34	34,0	upstream		LOC_Os06g15620	GASR7 - Gibberellin-regulated GASA/GAST/Snakin family protein precursor, expressed
6	8852615	G	A	A	18	0,18	G	24	24,0	upstream		LOC_Os06g15620	GASR7 - Gibberellin-regulated GASA/GAST/Snakin family protein precursor, expressed
6	8852622	A	G	G	18	0,18	A	22	22,0	upstream		LOC_Os06g15620	GASR7 - Gibberellin-regulated GASA/GAST/Snakin family protein precursor, expressed
6	8852630	T	C	C	17	0,17	T	21	21,0	upstream		LOC_Os06g15620	GASR7 - Gibberellin-regulated GASA/GAST/Snakin family protein precursor, expressed
6	8852648	T	A	A	19	0,19	T	26	26,0	upstream		LOC_Os06g15620	GASR7 - Gibberellin-regulated GASA/GAST/Snakin family protein precursor, expressed
6	8852668	G	A	A	20	0,20	G	26	26,0	upstream		LOC_Os06g15620	GASR7 - Gibberellin-regulated GASA/GAST/Snakin family protein precursor, expressed
6	8852691	C	T	T	24	0,24	C	27	27,0	upstream		LOC_Os06g15620	GASR7 - Gibberellin-regulated GASA/GAST/Snakin family protein precursor, expressed
6	8852699	C	T	T	20	0,20	C	29	29,0	upstream		LOC_Os06g15620	GASR7 - Gibberellin-regulated GASA/GAST/Snakin family protein precursor, expressed
6	8852808	G	A	A	10	0,10	G	31	31,0	upstream		LOC_Os06g15620	GASR7 - Gibberellin-regulated GASA/GAST/Snakin family protein precursor, expressed
6	8852827	T	C	C	16	0,16	T	32	32,0	upstream		LOC_Os06g15620	GASR7 - Gibberellin-regulated GASA/GAST/Snakin family protein precursor, expressed
6	8852861	A	T	T	23	0,23	A	26	26,0	upstream		LOC_Os06g15620	GASR7 - Gibberellin-regulated GASA/GAST/Snakin family protein precursor, expressed
6	8853059	C	T	T	16	0,16	C	19	19,0	upstream		LOC_Os06g15620	GASR7 - Gibberellin-regulated GASA/GAST/Snakin family protein precursor, expressed
6	8853065	G	T	T	18	0,18	G	20	20,0	upstream		LOC_Os06g15620	GASR7 - Gibberellin-regulated GASA/GAST/Snakin family protein precursor, expressed
6	8853091	C	G	G	17	0,17	C	16	16,0	upstream		LOC_Os06g15620	GASR7 - Gibberellin-regulated GASA/GAST/Snakin family protein precursor, expressed
6	8853204	T	C	C	14	0,14	T	15	15,0	upstream		LOC_Os06g15620	GASR7 - Gibberellin-regulated GASA/GAST/Snakin family protein precursor, expressed
6	8853229	C	T	T	14	0,14	C	17	17,0	upstream		LOC_Os06g15620	GASR7 - Gibberellin-regulated GASA/GAST/Snakin family protein precursor, expressed
6	8853314	A	G	G	5	0,5	A	25	25,0	upstream		LOC_Os06g15620	GASR7 - Gibberellin-regulated GASA/GAST/Snakin family protein precursor, expressed
6	8853560	A	C	N	.	.	M	31	25,6	upstream		LOC_Os06g15620	GASR7 - Gibberellin-regulated GASA/GAST/Snakin family protein precursor, expressed
6	8853665	T	C	N	.	.	Y	32	22,10	upstream		LOC_Os06g15620	GASR7 - Gibberellin-regulated GASA/GAST/Snakin family protein precursor, expressed
6	8853685	C	A	N	.	.	M	30	20,10	upstream		LOC_Os06g15620	GASR7 - Gibberellin-regulated GASA/GAST/Snakin family protein precursor, expressed
6	8853721	A	G	N	.	.	R	27	20,7	upstream		LOC_Os06g15620	GASR7 - Gibberellin-regulated GASA/GAST/Snakin family protein precursor, expressed
6	8853744	T	C	N	.	.	Y	26	20,6	upstream		LOC_Os06g15620	GASR7 - Gibberellin-regulated GASA/GAST/Snakin family protein precursor, expressed
6	8853762	T	C	N	.	.	Y	31	23,8	upstream		LOC_Os06g15620	GASR7 - Gibberellin-regulated GASA/GAST/Snakin family protein precursor, expressed
6	8853800	C	T	N	.	.	Y	38	9,29	upstream		LOC_Os06g15620	GASR7 - Gibberellin-regulated GASA/GAST/Snakin family protein precursor, expressed
6	8853811	T	G	N	.	.	G	42	0,42	upstream		LOC_Os06g15620	GASR7 - Gibberellin-regulated GASA/GAST/Snakin family protein precursor, expressed
6	8853822	A	C	N	.	.	C	41	0,41	upstream		LOC_Os06g15620	GASR7 - Gibberellin-regulated GASA/GAST/Snakin family protein precursor, expressed
6	8853830	G	A	N	.	.	R	40	30,10	upstream		LOC_Os06g15620	GASR7 - Gibberellin-regulated GASA/GAST/Snakin family protein precursor, expressed
6	8856886	A	T	W	10	6,4	A	34	34,0	upstream		LOC_Os06g15640	retrotransposon protein, putative, unclassified, expressed
6	8857028	T	C	Y	9	6,3	T	23	23,0	upstream		LOC_Os06g15640	retrotransposon protein, putative, unclassified, expressed
6	8857050	A	G	G	6	0,6	A	26	26,0	upstream		LOC_Os06g15640	retrotransposon protein, putative, unclassified, expressed
6	8857078	T	C	Y	9	1,8	T	26	25,1	upstream		LOC_Os06g15640	retrotransposon protein, putative, unclassified, expressed
6	8857084	G	A	R	14	3,11	G	29	27,2	upstream		LOC_Os06g15640	retrotransposon protein, putative, unclassified, expressed
6	8857516	T	C	C	12	1,11	Y	31	20,11	upstream		LOC_Os06g15640	retrotransposon protein, putative, unclassified, expressed
6	8857523	C	T	Y	9	5,4	C	29	29,0	upstream		LOC_Os06g15640	retrotransposon protein, putative, unclassified, expressed
6	8857532	A	T	W	6	4,2	A	27	27,0	upstream		LOC_Os06g15640	retrotransposon protein, putative, unclassified, expressed
6	8857586	A	G	R	2	0,2	A	19	19,0	upstream		LOC_Os06g15640	retrotransposon protein, putative, unclassified, expressed
6	8857835	T	C	N	.	.	C	7	0,7	upstream		LOC_Os06g15640	retrotransposon protein, putative, unclassified, expressed
6	8859095	G	A	R	15	11,4	G	18	18,0	non_synonymous_coding	Gaa/Aaa	LOC_Os06g15640	retrotransposon protein, putative, unclassified, expressed
6	8859105	C	T	Y	15	12,3	C	18	18,0	non_synonymous_coding	tCc/tTc	LOC_Os06g15640	retrotransposon protein, putative, unclassified, expressed
6	8859116	C	T	Y	17	13,4	C	14	14,0	stop_gained	Caa/Taa	LOC_Os06g15640	retrotransposon protein, putative, unclassified, expressed
6	8859155	G	A	R	18	14,4	G	19	19,0	non_synonymous_coding	Gct/Act	LOC_Os06g15640	retrotransposon protein, putative, unclassified, expressed
6	8859164	G	C	S	18	15,3	G	16	16,0	non_synonymous_coding	Gct/Cct	LOC_Os06g15640	retrotransposon protein, putative, unclassified, expressed
6	8859179	C	A	M	21	9,12	C	15	15,0	non_synonymous_coding	Caa/Aaa	LOC_Os06g15640	retrotransposon protein, putative, unclassified, expressed
6	8859278	T	A	W	12	8,4	T	20	20,0	non_synonymous_coding	Ttc/Atc	LOC_Os06g15640	retrotransposon protein, putative, unclassified, expressed
6	8859317	G	A	R	10	4,6	G	22	22,0	non_synonymous_coding	Gaa/Aaa	LOC_Os06g15640	retrotransposon protein, putative, unclassified, expressed
6	8859467	C	T	Y	21	18,3	C	18	18,0	non_synonymous_coding	Cgt/Tgt	LOC_Os06g15640	retrotransposon protein, putative, unclassified, expressed
6	8859485	A	G	R	16	13,3	A	19	18,1	non_synonymous_coding	Act/Gct	LOC_Os06g15640	retrotransposon protein, putative, unclassified, expressed
6	8859491	C	T	Y	16	3,13	C	17	16,1	non_synonymous_coding	Cca/Tca	LOC_Os06g15640	retrotransposon protein, putative, unclassified, expressed
6	8859522	A	G	G	9	0,9	A	20	19,1	non_synonymous_coding	cAc/cGc	LOC_Os06g15640	retrotransposon protein, putative, unclassified, expressed
6	8859674	G	A	G	9	9,0	R	25	16,9	non_synonymous_coding	Gcg/Acg	LOC_Os06g15640	retrotransposon protein, putative, unclassified, expressed
6	8859745	G	T	G	5	5,0	K	22	16,6	non_synonymous_coding	atG/atT	LOC_Os06g15640	retrotransposon protein, putative, unclassified, expressed
6	8859888	C	T	C	6	6,0	Y	34	24,10	non_synonymous_coding	aCa/aTa	LOC_Os06g15640	retrotransposon protein, putative, unclassified, expressed
6	8860148	T	C	C	3	0,3	T	20	20,0	non_synonymous_coding	Tct/Cct	LOC_Os06g15640	retrotransposon protein, putative, unclassified, expressed
6	8860364	A	T	N	.	.	T	29	0,29	stop_gained	Aag/Tag	LOC_Os06g15640	retrotransposon protein, putative, unclassified, expressed
6	8860754	T	C	C	10	0,10	T	15	15,0	splice_site_region		LOC_Os06g15640	retrotransposon protein, putative, unclassified, expressed
6	8860838	G	A	R	8	1,7	G	10	10,0	non_synonymous_coding	Ggc/Agc	LOC_Os06g15640	retrotransposon protein, putative, unclassified, expressed
6	8860982	A	G	R	20	4,16	A	25	25,0	non_synonymous_coding	Acc/Gcc	LOC_Os06g15640	retrotransposon protein, putative, unclassified, expressed
6	8861217	G	A	G	6	6,0	R	28	23,5	non_synonymous_coding	gGt/gAt	LOC_Os06g15640	retrotransposon protein, putative, unclassified, expressed
6	8861921	A	G	N	.	.	G	19	0,19	non_synonymous_coding	Aca/Gca	LOC_Os06g15640	retrotransposon protein, putative, unclassified, expressed
6	8862474	T	C	C	3	0,3	T	20	20,0	non_synonymous_coding	aTg/aCg	LOC_Os06g15640	retrotransposon protein, putative, unclassified, expressed
6	8862901	G	A	R	7	2,5	G	16	16,0	non_synonymous_coding	Gcg/Acg	LOC_Os06g15640	retrotransposon protein, putative, unclassified, expressed
6	8866418	A	G	A	3	3,0	R	34	27,7	non_synonymous_coding	gAc/gGc	LOC_Os06g15650	retrotransposon protein, putative, unclassified
6	8866513	A	G	A	1	1,0	R	22	15,7	non_synonymous_coding	Aac/Gac	LOC_Os06g15650	retrotransposon protein, putative, unclassified
6	8866657	G	A	A	2	0,2	G	15	15,0	non_synonymous_coding	Gcg/Acg	LOC_Os06g15650	retrotransposon protein, putative, unclassified
6	8866682	C	G	G	2	0,2	C	14	14,0	non_synonymous_coding	aCg/aGg	LOC_Os06g15650	retrotransposon protein, putative, unclassified
6	8868651	A	C	A	1	1,0	M	22	18,4	stop_lost	Tag/Gag	LOC_Os06g15660	retrotransposon protein, putative, unclassified, expressed
6	8868663	C	T	C	6	6,0	Y	23	19,4	non_synonymous_coding	Gtg/Atg	LOC_Os06g15660	retrotransposon protein, putative, unclassified, expressed
6	8868680	C	T	T	8	0,8	C	26	26,0	non_synonymous_coding	cGg/cAg	LOC_Os06g15660	retrotransposon protein, putative, unclassified, expressed
6	8868720	C	T	C	11	11,0	Y	21	15,6	non_synonymous_coding	Gtt/Att	LOC_Os06g15660	retrotransposon protein, putative, unclassified, expressed
6	8868747	G	A	A	11	0,11	G	23	23,0	non_synonymous_coding	Ccg/Tcg	LOC_Os06g15660	retrotransposon protein, putative, unclassified, expressed
6	8868783	A	T	T	7	0,7	A	20	18,2	non_synonymous_coding	Tcc/Acc	LOC_Os06g15660	retrotransposon protein, putative, unclassified, expressed
6	8869020	T	C	C	3	0,3	T	9	9,0	non_synonymous_coding	Acg/Gcg	LOC_Os06g15660	retrotransposon protein, putative, unclassified, expressed
6	8870157	A	G	G	28	0,28	A	24	24,0	upstream		LOC_Os06g15660	retrotransposon protein, putative, unclassified, expressed
6	8870229	G	T	T	23	0,23	G	31	31,0	upstream		LOC_Os06g15660	retrotransposon protein, putative, unclassified, expressed
6	8870236	G	C	C	22	0,22	G	33	33,0	upstream		LOC_Os06g15660	retrotransposon protein, putative, unclassified, expressed
6	8870348	T	C	C	22	1,21	T	19	19,0	upstream		LOC_Os06g15660	retrotransposon protein, putative, unclassified, expressed
6	8870471	G	A	A	11	0,11	G	46	46,0	upstream		LOC_Os06g15660	retrotransposon protein, putative, unclassified, expressed
6	8870509	T	A	A	6	0,6	T	40	40,0	upstream		LOC_Os06g15660	retrotransposon protein, putative, unclassified, expressed
6	8870706	C	T	T	6	0,6	C	32	32,0	upstream		LOC_Os06g15660	retrotransposon protein, putative, unclassified, expressed
6	8870750	T	C	C	6	0,6	T	23	23,0	upstream		LOC_Os06g15660	retrotransposon protein, putative, unclassified, expressed
6	8870760	C	G	G	6	0,6	C	24	24,0	upstream		LOC_Os06g15660	retrotransposon protein, putative, unclassified, expressed
6	8870807	T	C	C	7	0,7	T	15	15,0	upstream		LOC_Os06g15660	retrotransposon protein, putative, unclassified, expressed
6	8870822	G	T	T	8	0,8	G	15	15,0	upstream		LOC_Os06g15660	retrotransposon protein, putative, unclassified, expressed
6	8870830	T	C	C	7	0,7	T	12	12,0	upstream		LOC_Os06g15660	retrotransposon protein, putative, unclassified, expressed
6	8870849	T	C	C	8	0,8	T	10	10,0	upstream		LOC_Os06g15660	retrotransposon protein, putative, unclassified, expressed
6	8870951	G	A	A	13	0,13	G	13	13,0	upstream		LOC_Os06g15660	retrotransposon protein, putative, unclassified, expressed
6	8870985	C	T	T	13	0,13	C	16	16,0	upstream		LOC_Os06g15660	retrotransposon protein, putative, unclassified, expressed
6	8870994	T	C	C	12	0,12	T	15	15,0	upstream		LOC_Os06g15660	retrotransposon protein, putative, unclassified, expressed
6	8871051	A	G	G	17	0,17	A	17	17,0	upstream		LOC_Os06g15660	retrotransposon protein, putative, unclassified, expressed
6	8871063	A	C	C	18	0,18	A	17	17,0	upstream		LOC_Os06g15660	retrotransposon protein, putative, unclassified, expressed
6	8871169	C	T	T	5	0,5	C	15	15,0	upstream		LOC_Os06g15660	retrotransposon protein, putative, unclassified, expressed
6	8871208	A	G	G	2	0,2	A	24	24,0	upstream		LOC_Os06g15660	retrotransposon protein, putative, unclassified, expressed
6	8871214	T	C	C	2	0,2	T	25	25,0	upstream		LOC_Os06g15660	retrotransposon protein, putative, unclassified, expressed
6	8871740	C	G	G	5	0,5	S	27	25,2	upstream		LOC_Os06g15660	retrotransposon protein, putative, unclassified, expressed
6	8871773	C	T	T	6	0,6	Y	27	25,2	upstream		LOC_Os06g15660	retrotransposon protein, putative, unclassified, expressed
6	8871780	C	T	T	6	0,6	C	25	25,0	upstream		LOC_Os06g15660	retrotransposon protein, putative, unclassified, expressed
6	8871850	T	G	K	4	2,2	T	13	13,0	upstream		LOC_Os06g15660	retrotransposon protein, putative, unclassified, expressed
6	8872089	C	A	A	7	0,7	C	19	19,0	upstream		LOC_Os06g15660	retrotransposon protein, putative, unclassified, expressed
6	8872194	A	G	G	2	0,2	A	13	13,0	upstream		LOC_Os06g15660	retrotransposon protein, putative, unclassified, expressed
6	8872245	A	G	R	7	1,6	A	15	15,0	upstream		LOC_Os06g15660	retrotransposon protein, putative, unclassified, expressed
6	8872297	G	T	K	8	1,7	G	16	16,0	upstream		LOC_Os06g15660	retrotransposon protein, putative, unclassified, expressed
6	8872330	A	G	G	7	1,6	A	16	16,0	upstream		LOC_Os06g15660	retrotransposon protein, putative, unclassified, expressed
6	8872339	A	C	C	7	0,7	A	15	15,0	upstream		LOC_Os06g15660	retrotransposon protein, putative, unclassified, expressed
6	8872371	A	C	C	7	0,7	A	14	14,0	upstream		LOC_Os06g15660	retrotransposon protein, putative, unclassified, expressed
6	8872423	A	G	G	12	0,12	A	14	14,0	upstream		LOC_Os06g15660	retrotransposon protein, putative, unclassified, expressed
6	8872448	T	C	Y	11	0,11	T	13	13,0	upstream		LOC_Os06g15660	retrotransposon protein, putative, unclassified, expressed
6	8872474	C	A	M	12	1,11	C	13	13,0	upstream		LOC_Os06g15660	retrotransposon protein, putative, unclassified, expressed
6	8872547	T	C	Y	7	1,6	T	12	12,0	non_synonymous_coding	Tgc/Cgc	LOC_Os06g15670	expressed protein
6	8872642	G	C	C	3	0,3	G	17	17,0	non_synonymous_coding	ttG/ttC	LOC_Os06g15670	expressed protein
6	8872649	T	C	C	3	0,3	T	18	18,0	non_synonymous_coding	Tgc/Cgc	LOC_Os06g15670	expressed protein
6	8872966	G	A	A	12	0,12	G	15	15,0	non_synonymous_coding	cGg/cAg	LOC_Os06g15670	expressed protein
6	8872972	T	C	C	13	0,13	T	16	16,0	non_synonymous_coding	cTc/cCc	LOC_Os06g15670	expressed protein
6	8872986	G	A	A	14	0,14	G	15	15,0	non_synonymous_coding	Gga/Aga	LOC_Os06g15670	expressed protein
6	8873032	C	G	G	17	0,17	C	13	13,0	non_synonymous_coding	aCa/aGa	LOC_Os06g15670	expressed protein
6	8873181	A	G	G	8	0,8	A	12	12,0	non_synonymous_coding	Atc/Gtc	LOC_Os06g15670	expressed protein
6	8873188	A	G	G	10	0,10	A	11	11,0	non_synonymous_coding	aAt/aGt	LOC_Os06g15670	expressed protein
6	8873248	T	C	Y	18	1,17	T	14	14,0	splice_site_donor		LOC_Os06g15670	expressed protein
6	8873995	G	A	A	13	0,13	G	16	16,0	non_synonymous_coding	Gcg/Acg	LOC_Os06g15670	expressed protein
6	8874004	A	G	G	12	0,12	A	15	15,0	non_synonymous_coding	Aca/Gca	LOC_Os06g15670	expressed protein
6	8874863	A	C	C	28	0,28	A	28	28,0	stop_lost	tAa/tCa	LOC_Os06g15670	expressed protein
6	8876955	G	T	T	14	0,14	G	5	5,0	non_synonymous_coding	cCg/cAg	LOC_Os06g15680	cytochrome P450 71A6, putative, expressed
6	8877755	C	G	C	23	23,0	G	17	0,17	start_lost	atG/atC	LOC_Os06g15680	cytochrome P450 71A6, putative, expressed
6	8877899	T	C	C	24	0,24	T	24	24,0	upstream		LOC_Os06g15680	cytochrome P450 71A6, putative, expressed
6	8878176	T	C	C	26	0,26	T	32	32,0	upstream		LOC_Os06g15680	cytochrome P450 71A6, putative, expressed
6	8878309	G	A	A	17	0,17	G	25	25,0	upstream		LOC_Os06g15680	cytochrome P450 71A6, putative, expressed
6	8878638	C	G	G	17	0,17	C	21	21,0	upstream		LOC_Os06g15680	cytochrome P450 71A6, putative, expressed
6	8878777	G	C	C	21	0,21	G	18	18,0	upstream		LOC_Os06g15680	cytochrome P450 71A6, putative, expressed
6	8878820	C	T	T	20	0,20	C	19	19,0	upstream		LOC_Os06g15680	cytochrome P450 71A6, putative, expressed
6	8878935	G	A	A	25	0,25	G	25	25,0	upstream		LOC_Os06g15680	cytochrome P450 71A6, putative, expressed
6	8879036	G	A	A	18	0,18	G	19	19,0	upstream		LOC_Os06g15680	cytochrome P450 71A6, putative, expressed
6	8879677	C	T	T	28	0,28	C	18	18,0	upstream		LOC_Os06g15680	cytochrome P450 71A6, putative, expressed
6	8886052	C	T	T	27	0,27	C	26	26,0	upstream		LOC_Os06g15680	cytochrome P450 71A6, putative, expressed
6	8886408	G	A	A	18	0,18	G	26	26,0	upstream		LOC_Os06g15680	cytochrome P450 71A6, putative, expressed
6	8886494	C	G	G	29	0,29	C	32	32,0	upstream		LOC_Os06g15680	cytochrome P450 71A6, putative, expressed
6	8887091	C	G	G	31	1,30	C	35	35,0	upstream		LOC_Os06g15680	cytochrome P450 71A6, putative, expressed
6	8887164	A	C	C	35	0,35	A	27	27,0	upstream		LOC_Os06g15680	cytochrome P450 71A6, putative, expressed
6	8887267	C	A	A	28	1,27	C	35	35,0	upstream		LOC_Os06g15680	cytochrome P450 71A6, putative, expressed
6	8887332	A	T	T	21	0,21	A	35	35,0	upstream		LOC_Os06g15680	cytochrome P450 71A6, putative, expressed
6	8887347	G	A	A	23	0,23	G	34	34,0	upstream		LOC_Os06g15680	cytochrome P450 71A6, putative, expressed
6	8888073	G	A	A	9	1,8	G	16	16,0	upstream		LOC_Os06g15680	cytochrome P450 71A6, putative, expressed
6	8888107	C	T	T	11	0,11	C	16	16,0	upstream		LOC_Os06g15680	cytochrome P450 71A6, putative, expressed
6	8888135	T	C	C	8	0,8	T	15	15,0	upstream		LOC_Os06g15680	cytochrome P450 71A6, putative, expressed
6	8888143	A	G	G	8	0,8	A	15	15,0	upstream		LOC_Os06g15680	cytochrome P450 71A6, putative, expressed
6	8888167	G	A	A	4	0,4	G	13	13,0	upstream		LOC_Os06g15680	cytochrome P450 71A6, putative, expressed
6	8888672	A	T	A	1	1,0	T	10	0,10	upstream		LOC_Os06g15680	cytochrome P450 71A6, putative, expressed
6	8889011	A	G	N	.	.	G	24	0,24	upstream		LOC_Os06g15680	cytochrome P450 71A6, putative, expressed
6	8889432	T	G	G	21	0,21	T	28	28,0	upstream		LOC_Os06g15680	cytochrome P450 71A6, putative, expressed
6	8889476	C	A	A	17	0,17	C	33	33,0	upstream		LOC_Os06g15680	cytochrome P450 71A6, putative, expressed
6	8890441	C	T	N	.	.	T	21	0,21	upstream		LOC_Os06g15680	cytochrome P450 71A6, putative, expressed
6	8890707	C	T	T	7	0,7	C	10	10,0	upstream		LOC_Os06g15680	cytochrome P450 71A6, putative, expressed
6	8890717	C	T	T	6	0,6	C	12	12,0	upstream		LOC_Os06g15680	cytochrome P450 71A6, putative, expressed
6	8890748	A	G	G	3	0,3	A	14	14,0	upstream		LOC_Os06g15680	cytochrome P450 71A6, putative, expressed
6	8890875	A	G	G	15	0,15	A	16	16,0	upstream		LOC_Os06g15680	cytochrome P450 71A6, putative, expressed
6	8892513	T	G	G	33	0,33	T	43	43,0	non_synonymous_coding	aTt/aGt	LOC_Os06g15700	expressed protein
6	8895362	G	A	A	34	1,33	G	28	28,0	non_synonymous_coding	aGt/aAt	LOC_Os06g15700	expressed protein
6	8897126	A	G	G	37	0,37	A	29	29,0	non_synonymous_coding	cAa/cGa	LOC_Os06g15700	expressed protein
6	8904591	T	A	A	27	1,26	T	23	23,0	non_synonymous_coding	tAt/tTt	LOC_Os06g15710	retrotransposon protein, putative, Ty1-copia subclass
6	8904683	C	T	T	23	1,22	C	21	21,0	stop_gained	tgG/tgA	LOC_Os06g15710	retrotransposon protein, putative, Ty1-copia subclass
6	8904744	T	C	C	32	0,32	T	29	29,0	non_synonymous_coding	gAt/gGt	LOC_Os06g15710	retrotransposon protein, putative, Ty1-copia subclass
6	8904853	G	A	G	28	27,1	A	25	0,25	stop_gained	Caa/Taa	LOC_Os06g15710	retrotransposon protein, putative, Ty1-copia subclass
6	8905001	C	T	T	22	0,22	C	20	20,0	upstream		LOC_Os06g15710	retrotransposon protein, putative, Ty1-copia subclass
6	8905338	T	C	C	20	0,20	T	38	38,0	upstream		LOC_Os06g15710	retrotransposon protein, putative, Ty1-copia subclass
6	8905429	A	T	T	34	0,34	A	36	36,0	upstream		LOC_Os06g15710	retrotransposon protein, putative, Ty1-copia subclass
6	8905586	T	A	A	14	0,14	W	31	25,6	upstream		LOC_Os06g15710	retrotransposon protein, putative, Ty1-copia subclass
6	8905624	T	A	T	16	16,0	A	30	1,29	upstream		LOC_Os06g15710	retrotransposon protein, putative, Ty1-copia subclass
6	8905645	G	A	A	18	1,17	G	37	37,0	upstream		LOC_Os06g15710	retrotransposon protein, putative, Ty1-copia subclass
6	8905678	C	A	A	25	1,24	C	35	33,2	upstream		LOC_Os06g15710	retrotransposon protein, putative, Ty1-copia subclass
6	8905729	T	A	T	27	27,0	W	34	27,7	upstream		LOC_Os06g15710	retrotransposon protein, putative, Ty1-copia subclass
6	8905763	G	A	R	23	3,20	G	32	32,0	upstream		LOC_Os06g15710	retrotransposon protein, putative, Ty1-copia subclass
6	8905773	T	A	T	23	22,1	W	32	25,7	upstream		LOC_Os06g15710	retrotransposon protein, putative, Ty1-copia subclass
6	8905806	T	C	C	15	0,15	Y	29	22,7	upstream		LOC_Os06g15710	retrotransposon protein, putative, Ty1-copia subclass
6	8905977	T	C	C	26	0,26	Y	13	12,1	upstream		LOC_Os06g15710	retrotransposon protein, putative, Ty1-copia subclass
6	8906001	C	G	G	25	0,25	C	15	15,0	upstream		LOC_Os06g15710	retrotransposon protein, putative, Ty1-copia subclass
6	8906145	G	A	A	9	0,9	G	19	19,0	upstream		LOC_Os06g15710	retrotransposon protein, putative, Ty1-copia subclass
6	8906161	G	C	G	12	12,0	C	15	0,15	upstream		LOC_Os06g15710	retrotransposon protein, putative, Ty1-copia subclass
6	8906254	T	C	C	13	0,13	T	13	13,0	upstream		LOC_Os06g15710	retrotransposon protein, putative, Ty1-copia subclass
6	8906323	G	A	A	11	0,11	G	9	9,0	upstream		LOC_Os06g15710	retrotransposon protein, putative, Ty1-copia subclass
6	8906439	A	T	A	7	7,0	T	14	0,14	upstream		LOC_Os06g15710	retrotransposon protein, putative, Ty1-copia subclass
6	8906450	T	C	C	9	0,9	T	14	14,0	upstream		LOC_Os06g15710	retrotransposon protein, putative, Ty1-copia subclass
6	8906462	A	G	G	7	0,7	A	19	19,0	upstream		LOC_Os06g15710	retrotransposon protein, putative, Ty1-copia subclass
6	8906476	G	A	A	9	0,9	G	20	20,0	upstream		LOC_Os06g15710	retrotransposon protein, putative, Ty1-copia subclass
6	8906504	C	T	T	13	0,13	C	22	22,0	upstream		LOC_Os06g15710	retrotransposon protein, putative, Ty1-copia subclass
6	8906525	G	T	G	19	19,0	T	22	0,22	upstream		LOC_Os06g15710	retrotransposon protein, putative, Ty1-copia subclass
6	8906563	G	A	A	21	0,21	G	21	21,0	upstream		LOC_Os06g15710	retrotransposon protein, putative, Ty1-copia subclass
6	8906571	G	C	C	21	0,21	G	20	20,0	upstream		LOC_Os06g15710	retrotransposon protein, putative, Ty1-copia subclass
6	8906627	T	G	T	27	27,0	K	20	2,18	upstream		LOC_Os06g15710	retrotransposon protein, putative, Ty1-copia subclass
6	8906694	T	A	A	27	0,27	T	32	32,0	upstream		LOC_Os06g15710	retrotransposon protein, putative, Ty1-copia subclass
6	8906818	G	T	T	26	1,25	G	20	20,0	upstream		LOC_Os06g15710	retrotransposon protein, putative, Ty1-copia subclass
6	8906952	T	C	C	15	0,15	T	36	36,0	upstream		LOC_Os06g15710	retrotransposon protein, putative, Ty1-copia subclass
6	8906961	C	T	Y	14	2,12	C	34	34,0	upstream		LOC_Os06g15710	retrotransposon protein, putative, Ty1-copia subclass
6	8909307	A	T	T	34	0,34	A	19	19,0	non_synonymous_coding	Ttg/Atg	LOC_Os06g15720	retrotransposon protein, putative, unclassified
6	8909620	T	G	G	30	0,30	T	27	27,0	non_synonymous_coding	aAg/aCg	LOC_Os06g15720	retrotransposon protein, putative, unclassified
6	8909698	A	G	G	27	0,27	A	30	30,0	upstream		LOC_Os06g15720	retrotransposon protein, putative, unclassified
6	8910231	A	G	G	27	0,27	A	32	32,0	upstream		LOC_Os06g15720	retrotransposon protein, putative, unclassified
6	8910581	A	C	A	23	23,0	C	16	0,16	upstream		LOC_Os06g15720	retrotransposon protein, putative, unclassified
6	8910613	G	A	A	22	1,21	G	16	16,0	upstream		LOC_Os06g15720	retrotransposon protein, putative, unclassified
6	8910662	C	T	T	33	1,32	C	26	26,0	upstream		LOC_Os06g15720	retrotransposon protein, putative, unclassified
6	8910688	G	T	T	34	1,33	G	25	25,0	upstream		LOC_Os06g15720	retrotransposon protein, putative, unclassified
6	8910753	T	G	G	22	0,22	T	21	21,0	upstream		LOC_Os06g15720	retrotransposon protein, putative, unclassified
6	8910784	C	G	G	22	0,22	C	20	20,0	upstream		LOC_Os06g15720	retrotransposon protein, putative, unclassified
6	8910863	C	T	T	28	0,28	C	18	18,0	upstream		LOC_Os06g15720	retrotransposon protein, putative, unclassified
6	8910878	C	T	T	28	0,28	C	20	20,0	upstream		LOC_Os06g15720	retrotransposon protein, putative, unclassified
6	8910988	A	G	G	24	0,24	A	29	29,0	upstream		LOC_Os06g15720	retrotransposon protein, putative, unclassified
6	8911012	T	C	C	25	0,25	T	29	29,0	upstream		LOC_Os06g15720	retrotransposon protein, putative, unclassified
6	8911043	G	C	C	29	0,29	G	33	33,0	upstream		LOC_Os06g15720	retrotransposon protein, putative, unclassified
6	8911137	G	A	A	32	0,32	G	29	29,0	upstream		LOC_Os06g15720	retrotransposon protein, putative, unclassified
6	8911368	T	C	C	25	0,25	T	25	25,0	upstream		LOC_Os06g15720	retrotransposon protein, putative, unclassified
6	8911414	C	T	T	19	0,19	C	26	26,0	upstream		LOC_Os06g15720	retrotransposon protein, putative, unclassified
6	8911425	G	A	A	17	0,17	G	28	28,0	upstream		LOC_Os06g15720	retrotransposon protein, putative, unclassified
6	8911450	C	T	T	20	0,20	C	27	27,0	upstream		LOC_Os06g15720	retrotransposon protein, putative, unclassified
6	8911562	C	T	T	24	0,24	C	22	21,1	upstream		LOC_Os06g15720	retrotransposon protein, putative, unclassified
6	8911575	C	G	G	19	0,19	C	22	21,1	upstream		LOC_Os06g15720	retrotransposon protein, putative, unclassified
6	8911646	G	T	T	17	1,16	G	27	27,0	upstream		LOC_Os06g15720	retrotransposon protein, putative, unclassified
6	8911712	T	C	C	22	1,21	T	27	26,1	upstream		LOC_Os06g15720	retrotransposon protein, putative, unclassified
