# Supplementary material for: QTL Mapping by Whole Genome Re-sequencing and Analysis of Candidate Genes for Nitrogen Use Efficiency in Rice
Source: Front Plant Sci. 2017 Sep 21;8:1634. doi: 10.3389/fpls.2017.01634 (PMC5613164; doi:10.3389/fpls.2017.01634)
Supplement: Supplementary Table S6 — List of genes harboring Large-effect InDels. [file Table6.XLSX]

## Sheet: Sheet1
Supplementary Table S6 List of genes harboring Large-effect InDels.
Chr.	Pos	Ref	Gene	AnnoPos	Y11.Genotype	Y11.QUAL	Y11.Depth	GH998.Genotype	GH998.QUAL	GH998.Depth	Annotation
6	8719820	C	LOC_Os06g15360	upstream	CA CA	228	0 16	C C	999	18 0	RAD23 DNA repair protein, putative, expressed
6	8720226	C	LOC_Os06g15360	upstream	CTTCACT CTTCACT	228	0 7	C C	999	11 0	RAD23 DNA repair protein, putative, expressed
6	8726444	CAAAAAAAAAA	LOC_Os06g15360	upstream;downstream	CAAAAAAAAA CAAAAAAAAA	48.1357	0 12	CAAAAAAAAAA CAAAAAAAAAA	999	11 0	RAD23 DNA repair protein, putative, expressed
6	8739332	GAAA	LOC_Os06g15370	upstream	GAAAA GAAAA	219	0 13	GAAA GAAA	999	20 0	peptide transporter PTR2, putative, expressed
6	8744930	CCAGCGTAAATTTTG	LOC_Os06g15390	upstream;downstream	CCAGCGTAAATTTTG CCAGCGTAAATTTTG	999	16 0	C C	228	0 8	acylphosphatase, putative, expressed
6	8745983	GGA	LOC_Os06g15390	upstream;downstream	GGAAAGA GGAAAGA	149	0 5	GGA GGA	999	7 0	acylphosphatase, putative, expressed
6	8745984	GA	LOC_Os06g15390	frameshift insertion	GA GA	92	3 0	GAAA GAAA	64	0 2	acylphosphatase, putative, expressed
6	8752504	CCCTCCTCCTCCTCCTCCTCCT	LOC_Os06g15400	upstream	CCCTCCTCCTCCTCCTCCTCCTCCT CCCTCCTCCTCCTCCTCCTCCTCCT	228	0 7	CCCTCCTCCTCCTCCTCCTCCT CCCTCCTCCTCCTCCTCCTCCT	999	9 0	expressed protein
6	8757764	ATTTTTTTT	LOC_Os06g15410	upstream	ATTTTTTT ATTTTTTT	60	0 11	ATTTTTTTT ATTTTTTTT	999	5 0	angel, putative, expressed
6	8758139	G	LOC_Os06g15410	upstream	GGGA GGGA	115	0 3	G G	0	0 0	angel, putative, expressed
6	8766088	CTTTTTTTTTTTTT	LOC_Os06g15420	upstream	CTTTTTTTTTT CTTTTTTTTTT	81	0 9	CTTTTTTTTTTTTT CTTTTTTTTTTTTT	68	1 0	asparagine synthetase, putative, expressed
6	8766347	GAAAAA	LOC_Os06g15420	upstream	GAAAAA GAAAAA	999	19 0	GAAAA GAAAA	131	0 14	asparagine synthetase, putative, expressed
6	8788186	CGCGGCGGCGGCGGCGGCGGCG	LOC_Os06g15480	upstream	CGCGGCGGCGGCGGCGGCGGCG CGCGGCGGCGGCGGCGGCGGCG	999	7 0	CGCGGCGGCGGCGGCGGCG CGCGGCGGCGGCGGCGGCG	98	0 3	transcription factor, putative, expressed
6	8788280	CAAAAAAAAAA	LOC_Os06g15480	upstream	CAAAAAAAAA CAAAAAAAAA	31.9956	0 8	CAAAAAAAAAA CAAAAAAAAAA	999	7 0	transcription factor, putative, expressed
6	8825065	GAAAATGGGTCTTTCGATAGAAGACAAAATGGGTCTTTC	LOC_Os06g15560	upstream	GAAAATGGGTCTTTC GAAAATGGGTCTTTC	228	0 14	GAAAATGGGTCTTTCGATAGAAGACAAAATGGGTCTTTC GAAAATGGGTCTTTCGATAGAAGACAAAATGGGTCTTTC	999	21 0	expressed protein
6	8833527	GTTTTTTTTTT	LOC_Os06g15580	upstream	GTTTTTTTTTT GTTTTTTTTTT	999	17 0	GTTTTTTTTT GTTTTTTTTT	43.0637	0 11	hypothetical protein
6	8836450	ATTTTTTTTTTT	LOC_Os06g15590	upstream;downstream	ATTTTTTTTTTT ATTTTTTTTTTT	15.859	0 1	ATTTTTTTT ATTTTTTTT	97	0 10	uncharacterized Cys-rich domain containing protein, putative
6	8836615	GAAAAAAAA	LOC_Os06g15590	upstream;downstream	GAAAAAAAA GAAAAAAAA	60	1 0	GAAAAAA GAAAAAA	61	0 4	uncharacterized Cys-rich domain containing protein, putative
6	8838294	GAA	LOC_Os06g15600	upstream	GAAA GAAA	64	0 4	GAA GAA	999	11 0	plastocyanin-like domain containing protein, putative, expressed
6	8878687	CGGGGGGGG	LOC_Os06g15700	upstream	CGGGGGGGG CGGGGGGGG	124	5 0	CGGGGGGGGG CGGGGGGGGG	38.9952	0 7	expressed protein
