# Supplementary material for: QTL Mapping by Whole Genome Re-sequencing and Analysis of Candidate Genes for Nitrogen Use Efficiency in Rice
Source: Front Plant Sci. 2017 Sep 21;8:1634. doi: 10.3389/fpls.2017.01634 (PMC5613164; doi:10.3389/fpls.2017.01634)
Supplement: Supplementary Table S7 — Primer sequences used for qRT-PCR analysis. [file Table7.XLSX]

## Sheet: primer
Supplementary Table S7 Primer sequences used for qRT-PCR analysis.
Gene_ID	Forward sequence (5-3)	Reverse sequence (5-3)	Product size (bp)
LOC_Os06g15260	GTCTATGGAGATGAAGAAGATGGT	ACTTATACCTGCCTCTGGACTT	164
LOC_Os06g15270	GACCCGCTTTCACCCTACCTCT	TGCCGCATCATCCGCATATAGC	144
LOC_Os06g15280	CCTTCTCGGCTATCTATACCAA	TCTTCTCCATCGTCTTCTACAA	198
LOC_Os06g15310	TCAATATCAGCCTTCTTCTCC	CCTCATTACATCAGCAATCAC	160
LOC_Os06g15320	TGGCTCCTATTAACCCTCACTTT	GCTCAAGCTGGCAGATATAGTC	159
LOC_Os06g15330	ATGCTGGACATCGACTTC	TCGTAGTTGAGGCTGAGG	140
LOC_Os06g15340	CTAACGGACGCAGTGGAA	TCTTCGCCTCGGTATCTCT	115
LOC_Os06g15350	TCGTAACCGTGCTCGTCCAGA	CCGATTGGGCGAAGGTCTTCAA	102
LOC_Os06g15360	AGAACACCACCTCCACAA	GTAGACATCCGCATCACTT	141
LOC_Os06g15370	AGAGCAAGATGAGGAAGAAGG	TGAGCATGTTCGTCGTGAA	105
LOC_Os06g15380	GCCAAGGTCGACGAGATGGT	TGATCTCGAAGCCGAGGGAG	118
LOC_Os06g15390	GGTCTTCTTCCGCGACTGGA	ACACCATCTCGTCGACCCTG	131
LOC_Os06g15400	ATCAACTCCGTGCCGCTGCT	CGCCAACTCTTTCCTGCTCTCC	111
LOC_Os06g15410	GTCATACAACATCTTGGCGGATAA	TCTGTAGCAATGTCTCGGAATCTA	180
LOC_Os06g15420	GCGAGCGATTCATATCCTTC	ACCAGACAAGAGAACACCAA	200
LOC_Os06g15430	ACGAGGTCTCCTTCTCAATCC	TAACAGATAGTCGGTGCTCAAC	186
LOC_Os06g15450	ATGGCTCGCCTTCCTCTCT	CTAGCATTAACGCATCATTAGATCG	121
LOC_Os06g15460	AGGTCTGATCGTGGTGGAGAGT	GTCGGTCAGTGTGCGGTTCTT	141
LOC_Os06g15470	GGTGGTGCTTCTGGCTACT	CCTTGCGAATCCTCTTCACTT	194
LOC_Os06g15480	ATTCCTCCGCCGTGTCCAA	GCTGCTCTCCAACTGCTGAA	128
LOC_Os06g15490	GGACTGTGACGCCGCATTCA	GCTGCTCTCCTGAGGTGATTCG	177
LOC_Os06g15500	GCCACTCCCTCATCGACTCCTT	TCTACAGCCAACACCACCAACC	195
LOC_Os06g15510	GCGACGAGAGGCTTGACACATC	ACGGCGAGACGGTGCTCAAT	187
LOC_Os06g15530	TTGTCCACAGCCGAAGCGTAAC	GCCTCACAGGTACAGCGTTTGC	107
LOC_Os06g15550	CGCCGCTGGATCGTGAACAA	GGAAGAGGTCGAAGCAGGAAGG	160
LOC_Os06g15560	GGACACGACGGAGGCGATGATA	GTGACGCTGACAGTGAGCAACA	189
LOC_Os06g15580	GCGGTTGGATAGTGCTAAGAATAGG	CCAAGATCAGCAGGCAACACATAT	193
LOC_Os06g15590	ACCTGCTGCTTGACTTGCT	AACCATCTTGTTGCTACCTTCC	161
LOC_Os06g15600	TGGTGCTCCTGTGCCTTGTG	ACGTCGTGGTACTCCTTGTTGT	190
LOC_Os06g15610	CGGTGGAGAAGGCGTGATGATG	AAGGGAGTAGGGTGAGCAGAGC	119
LOC_Os06g15620	AACACGCAGTACAAGAAG	TTGGTCTTCCAGTTGTTG	125
LOC_Os06g15640	ACGGACGCTCTTCGCATACCA	GCTGCTTCGTGAGGTGCTTCT	112
LOC_Os06g15650	AAGAGGATTATTGCGTCAG	GTCATCACTGGCGTTATC	164
LOC_Os06g15660	CCAATCGGAACGGGAGAAAGGG	TCTTCGGCTCGGTGAGGTTGT	125
LOC_Os06g15670	TCATCCTGGCGGCAGCAAGA	ATGTCGGGTCTGTCGGTAGCA	139
LOC_Os06g15680	GCAGGCACGGACACAGTCTACA	GGCGTCTTCGTCTCCTTCTCCT	141
LOC_Os06g15700	ACATCACGCCGTCATACCAACA	CCAGCAAACCAAAGGAGCCAAA	165
LOC_Os06g15710	CAACACAGAGCCCACCAAGAGG	GGACGGAGAGAGTACCCAGCAT	147
LOC_Os06g15720	CCACGCACCAATGAAGCAA	AGAGACTGGAGTTCTTGTCCTT	147
