# Supplementary material for: QTL Mapping by Whole Genome Re-sequencing and Analysis of Candidate Genes for Nitrogen Use Efficiency in Rice
Source: Front Plant Sci. 2017 Sep 21;8:1634. doi: 10.3389/fpls.2017.01634 (PMC5613164; doi:10.3389/fpls.2017.01634)
Supplement: Supplementary Table S8 — Agronomic traits of the NILs and GH988. *P < 0.05; **P < 0.01. [file Table8.XLSX]

## Sheet: Table S8
Supplementary Table S8 Agronomic traits of the NILs and GH988.
Varieties	Heading date (d)	Culm length (cm)	Tiller number (No./m2)	Grain number per panicle	1000-grain weight(g)	Individual yield （g）
GH988	108.3	93.3	242.4	136.8	20.6	16.7
NIL-13B33	108	93.3	229.8	135.2	20.3	16.2
NIL-13B4	99.3**	85*	198.4	138.3	18.5*	13.7*
Note:* represent P＜0.05; ** repredent P＜0.01.
